# Supplementary material for: Wild Patagonian yeast improve the evolutionary potential of novel interspecific hybrid strains for lager brewing
Source: PLoS Genet. 2024 Jun 20;20(6):e1011154. doi: 10.1371/journal.pgen.1011154 (PMC11189258; doi:10.1371/journal.pgen.1011154)
Supplement: S1 Table — (A) Strains used in this study. (B) Primers used in this study. (XLSX) [file pgen.1011154.s010.xlsx]

## Sheet: A
S1 Table. (A) Strains used in this study
Strain	Specie	Description	Reference
L3	S. cerevisiae	Strain isolated from INIA, Cauquenes, Chile	[1]
L270	S. cerevisiae	Strain isolated from Entre Ríos, Curicó, Chile	[1]
L348	S. cerevisiae	Strain isolated from Coronel del Maule-Quinche, Cauquenes, Chile	[1]
L77	S. cerevisiae	Strain isolated from Coronel del Maule-Quinche, Cauquenes, Chile	[1]
L160	S. cerevisiae	Strain isolated from Panguillemu, Cauquenes, Chile	[1]
L295	S. cerevisiae	Strain isolated from La Leonera, Cauquenes, Chile	[1]
L300	S. cerevisiae	Strain isolated from Checura, Cauquenes, Chile	[1]
L326	S. cerevisiae	Strain isolated from La Leonera, Cauquenes, Chile	[1]
L402	S. cerevisiae	Strain isolated from El Durazno, Cauquenes, Chile	[1]
L462	S. cerevisiae	Strain isolated from Pichihuerque, Cauquenes, Chile	[1]
L471	S. cerevisiae	Strain isolated from Sauzal, Cauquenes, Chile	[1]
L499	S. cerevisiae	Strain isolated from Pocilla, Cauquenes, Chile	[1]
L720	S. cerevisiae	Strain isolated from Alto Jahuel, Santiago, Chile	[1]
L956	S. cerevisiae	Strain isolated from INTA, Mendoza, Argentine	[1]
L1053	S. cerevisiae	Strain isolated from Isla de Maipo, Santiago, Chile	[1]
CL216.1	S. eubayanus	Strain isolated from National Park Villarrica, Chile (PB-3)	[2]
CL450.1	S. eubayanus	Strain isolated from National Park Coyhaique, Chile (PB-1)	[2]
CL710.1	S. eubayanus	Strain isolated from National Park Altos de Lircay, Chile (PB-2)	[2]
H1.20-1	S. cerevisiae x S. eubayanus	Hybrid between L3 and CL216.1, generated at 20°C	This study
H1.20-2	S. cerevisiae x S. eubayanus	Hybrid between L3 and CL216.1, generated at 20°C	This study
H1.20-3	S. cerevisiae x S. eubayanus	Hybrid between L3 and CL216.1, generated at 20°C	This study
H2.12-1	S. cerevisiae x S. eubayanus	Hybrid between L3 and CL450.1, generated at 12°C	This study
H2.12-2	S. cerevisiae x S. eubayanus	Hybrid between L3 and CL450.1, generated at 12°C	This study
H2.12-3	S. cerevisiae x S. eubayanus	Hybrid between L3 and CL450.1, generated at 12°C	This study
H2.20-4	S. cerevisiae x S. eubayanus	Hybrid between L3 and CL450.1, generated at 20°C	This study
H2.20-5	S. cerevisiae x S. eubayanus	Hybrid between L3 and CL450.1, generated at 20°C	This study
H3.12-3/H3-A	S. cerevisiae x S. eubayanus	Hybrid between L3 and CL710.1, generated at 12°C	This study
H3.20-1	S. cerevisiae x S. eubayanus	Hybrid between L3 and CL710.1, generated at 20°C	This study
H3.20-2	S. cerevisiae x S. eubayanus	Hybrid between L3 and CL710.1, generated at 20°C	This study
H4.12-1	S. cerevisiae x S. eubayanus	Hybrid between L270 and CL216.1, generated at 12°C	This study
H4.12-4/H4-A	S. cerevisiae x S. eubayanus	Hybrid between L270 and CL216.1, generated at 12°C	This study
H4.20-2	S. cerevisiae x S. eubayanus	Hybrid between L270 and CL216.1, generated at 20°C	This study
H4.20-3	S. cerevisiae x S. eubayanus	Hybrid between L270 and CL216.1, generated at 20°C	This study
H5.12-1	S. cerevisiae x S. eubayanus	Hybrid between L270 and CL450.1, generated at 12°C	This study
H6.12-1	S. cerevisiae x S. eubayanus	Hybrid between L270 and CL710.1, generated at 12°C	This study
H6.20-2/H6-A	S. cerevisiae x S. eubayanus	Hybrid between L270 and CL710.1, generated at 20°C	This study
H7.12-1	S. cerevisiae x S. eubayanus	Hybrid between L348 and CL216.1, generated at 12°C	This study
H7.12-2	S. cerevisiae x S. eubayanus	Hybrid between L348 and CL216.1, generated at 12°C	This study
H7.20-3	S. cerevisiae x S. eubayanus	Hybrid between L348 and CL216.1, generated at 20°C	This study
H7.20-4	S. cerevisiae x S. eubayanus	Hybrid between L348 and CL216.1, generated at 20°C	This study
H7.20-5	S. cerevisiae x S. eubayanus	Hybrid between L348 and CL216.1, generated at 20°C	This study
H8.12-1	S. cerevisiae x S. eubayanus	Hybrid between L348 and CL450.1, generated at 12°C	This study
H8.12-2	S. cerevisiae x S. eubayanus	Hybrid between L348 and CL450.1, generated at 12°C	This study
H8.12-3	S. cerevisiae x S. eubayanus	Hybrid between L348 and CL450.1, generated at 12°C	This study
H8.20-4	S. cerevisiae x S. eubayanus	Hybrid between L348 and CL450.1, generated at 20°C	This study
H8.20-5/H8-A	S. cerevisiae x S. eubayanus	Hybrid between L348 and CL450.1, generated at 20°C	This study
H8.20-6	S. cerevisiae x S. eubayanus	Hybrid between L348 and CL450.1, generated at 20°C	This study
H9.12-1	S. cerevisiae x S. eubayanus	Hybrid between L348 and CL710.1, generated at 12°C	This study
H9.12-2	S. cerevisiae x S. eubayanus	Hybrid between L348 and CL710.1, generated at 12°C	This study
H3-1(M)	S. cerevisiae x S. eubayanus	Individual isolated from the maltose evolution line of H3-A (1)	This study
H3-2(M)	S. cerevisiae x S. eubayanus	Individual isolated from the maltose evolution line of H3-A (2)	This study
H3-3(M)	S. cerevisiae x S. eubayanus	Individual isolated from the maltose evolution line of H3-A (3)	This study
H3-1(T)	S. cerevisiae x S. eubayanus	Individual isolated from the maltose/maltotriose evolution line of H3-A (1)	This study
H3-2(T)	S. cerevisiae x S. eubayanus	Individual isolated from the maltose/maltotriose evolution line of H3-A (2)	This study
H3-3(T)	S. cerevisiae x S. eubayanus	Individual isolated from the maltose/maltotriose evolution line of H3-A (3)	This study
H3-4(T)_C1/H3-E	S. cerevisiae x S. eubayanus	Individual isolated from the maltose/maltotriose evolution line of H3-A (4)	This study
H3-4(T)_C2	S. cerevisiae x S. eubayanus	Individual isolated from the maltose/maltotriose evolution line of H3-A (4)	This study
H3-4(T)_C3	S. cerevisiae x S. eubayanus	Individual isolated from the maltose/maltotriose evolution line of H3-A (4)	This study
H4-1(M)	S. cerevisiae x S. eubayanus	Individual isolated from the maltose evolution line of H4-A (1)	This study
H4-2(M)	S. cerevisiae x S. eubayanus	Individual isolated from the maltose evolution line of H4-A (2)	This study
H4-3(M)	S. cerevisiae x S. eubayanus	Individual isolated from the maltose evolution line of H4-A (3)	This study
H4-1(T)_C1/H4-E	S. cerevisiae x S. eubayanus	Individual isolated from the maltose/maltotriose evolution line of H4-A (1)	This study
H4-1(T)_C2	S. cerevisiae x S. eubayanus	Individual isolated from the maltose/maltotriose evolution line of H4-A (1)	This study
H4-1(T)_C3	S. cerevisiae x S. eubayanus	Individual isolated from the maltose/maltotriose evolution line of H4-A (1)	This study
H4-2(T)	S. cerevisiae x S. eubayanus	Individual isolated from the maltose/maltotriose evolution line of H4-A (2)	This study
H4-3(T)	S. cerevisiae x S. eubayanus	Individual isolated from the maltose/maltotriose evolution line of H4-A (3)	This study
H4-4(T)	S. cerevisiae x S. eubayanus	Individual isolated from the maltose/maltotriose evolution line of H4-A (4)	This study
H6-1(M)	S. cerevisiae x S. eubayanus	Individual isolated from the maltose evolution line of H6-A (1)	This study
H6-2(M)	S. cerevisiae x S. eubayanus	Individual isolated from the maltose evolution line of H6-A (2)	This study
H6-3(M)	S. cerevisiae x S. eubayanus	Individual isolated from the maltose evolution line of H6-A (3)	This study
H6-1(T)	S. cerevisiae x S. eubayanus	Individual isolated from the maltose/maltotriose evolution line of H6-A (1)	This study
H6-2(T)	S. cerevisiae x S. eubayanus	Individual isolated from the maltose/maltotriose evolution line of H6-A (2)	This study
H6-3(T)	S. cerevisiae x S. eubayanus	Individual isolated from the maltose/maltotriose evolution line of H6-A (3)	This study
H6-4(T)	S. cerevisiae x S. eubayanus	Individual isolated from the maltose/maltotriose evolution line of H6-A (4)	This study
H8-1(M)	S. cerevisiae x S. eubayanus	Individual isolated from the maltose evolution line of H8-A (1)	This study
H8-2(M)	S. cerevisiae x S. eubayanus	Individual isolated from the maltose evolution line of H8-A (2)	This study
H8-3(M)	S. cerevisiae x S. eubayanus	Individual isolated from the maltose evolution line of H8-A (3)	This study
H8-1(T)	S. cerevisiae x S. eubayanus	Individual isolated from the maltose/maltotriose evolution line of H8-A (1)	This study
H8-2(T)	S. cerevisiae x S. eubayanus	Individual isolated from the maltose/maltotriose evolution line of H8-A (2)	This study
H8-3(T)	S. cerevisiae x S. eubayanus	Individual isolated from the maltose/maltotriose evolution line of H8-A (3)	This study
H8-4(T)	S. cerevisiae x S. eubayanus	Individual isolated from the maltose/maltotriose evolution line of H8-A (4)	This study
H3-A ΔSC	S. cerevisiae x S. eubayanus	H3-A ira2Δ/IRA2	This study
H3-E-ΔSC	S. cerevisiae x S. eubayanus	H3-E ira2Δ/IRA2	This study
References
1. Martinez C, Gac S, Lavin A, Ganga M. Genomic characterization of Saccharomyces cerevisiae strains isolated from wine-producing areas in South America. J Appl Microbiol. 2004;96: 1161–1168. doi:10.1111/j.1365-2672.2004.02255.x
2. Nespolo RF, Villarroel CA, Oporto CI, Tapia SM, Vega-Macaya F, Urbina K, et al. An Out-of-Patagonia migration explains the worldwide diversity and distribution of Saccharomyces eubayanus lineages. PLoS Genet. 2020;16: e1008777. doi:10.1371/journal.pgen.1008777

## Sheet: B
S1 Table. (B) Primers used in this study
Name	Sequence	Orientation	Description	Reference
ITS1	TCCGTAGGTGAACCTGCGG	Fw	Amplification of rDNA	[1]
ITS4	TCCTCCGCTTATTGATATGC	RV	Amplification of rDNA	[1]
COX3	TGGTTATGCCTTCACCATGA	Fw	Sanger sequencing of the COX3 gene	[2]
COX3	CAACATGATGTCCAGCTGTTAAA	RV	Sanger sequencing of the COX3 gene	[2]
gRNA_IRA2_SC	ATCCATGTTTACATCCCTCATAC	Fw	guide RNA	This study
gRNA_IRA2_SC	AACGTATGAGGGATGTAAACATG	RV	guide RNA	This study
amp_donor_SC	TTTTTTGATATCAACTAAACTGTATACATTATCTTTCTTCAGGGAGAAGCCGTACGCTGCAGGTCGAC	Fw	donor DNA amplification deletion SC IRA2 allele	This study
amp_donor_SC	ATGCTTACAGATAGATATTGATATTTCTTTCATTAGTTTATGTAACACCTATCGATGAATTCGAGCTCG	RV	donor DNA amplification deletion SC IRA2 allele	This study
check_SC	AGCCTTTCTTGCACGGCACCAG	Fw	SC Deletion confirmation external primer	This study
check_SC	GGATGTATGGGCTAAATG	RV	SC Deletion confirmation antibiotic cassette primer	This study
check_SE	CGCCCCATTGTAACAAGCAT	Fw	External SE allele primer	This study
check_SE	AGTGTGCGAGTCATATGGGA	RV	Internal SE allele primer	This study
Sanger_IRA2	CCACTGAGGCGTCATTTGGTTT	Fw	Sanger sequencing of the IRA2 SC allele	This study
Sanger_IRA2	CGTCCTTTGTCCTCGCTGAACCC	RV	Sanger sequencing of the IRA2 SC allele	This study
SC: S. cerevisiae
SE: S. eubayanus
In red, the SapI overhangs for gRNA cloning and the 50 pb to the homology to IRA2 gene are highlighted
References
1. Esteve-Zarzoso B, Belloch C, Uruburu F, Querol A. Identification of yeasts by RFLP analysis of the 5.8S rRNA gene and the two ribosomal internal transcribed spacers. Int J Syst Bacteriol. 1999;49: 329–337. doi:10.1099/00207713-49-1-329
2. Hewitt SK, Duangrattanalert K, Burgis T, Zeef LAH, Naseeb S, Delneri D. Plasticity of Mitochondrial DNA Inheritance and its Impact on Nuclear Gene Transcription in Yeast Hybrids. Microorganisms. 2020;8: 494. doi:10.3390/microorganisms8040494
