# Supplementary material for: Wild Patagonian yeast improve the evolutionary potential of novel interspecific hybrid strains for lager brewing
Source: PLoS Genet. 2024 Jun 20;20(6):e1011154. doi: 10.1371/journal.pgen.1011154 (PMC11189258; doi:10.1371/journal.pgen.1011154)
Supplement: S2 Table — (A) Phenotypic characterization of the S. cerevisiae strains under fermentation conditions (maximum CO2 loss). (B) Statistical analysis of fermentative capacity of S. cerevisiae strains. (C) Sporulation efficiency and spore viability for S. cerevisiae and S. eubayanus strains. (XLSX) [file pgen.1011154.s011.xlsx]

## Sheet: A
S2 Table. (A) Phenotypic characterization of the S. cerevisiae strains under fermentation conditions (maximum CO2 loss)
Strain	Mean	SD
L160	12.5	0.424
L326	19.7	1.27
L402	20.8	1.13
L471	27.7	2.40
L1053	28.4	1.98
L77	30.9	0.141
L956	30.9	0.424
L499	31.6	1.13
L720	31.7	1.27
L270	32.1	0.990
L295	32.1	0.141
L300	32.7	0.707
L3	33	0.849
L462	33.8	2.83
L348	34.1	4.10
W34/70	37.1	1.27

## Sheet: B
S2 Table. (B) Statistical analysis of fermentative capacity of S. cerevisiae strains.
	L1053	L160	L270	L295	L3	L300	L326	L348	L402	L462	L471	L499	L720	L77	L956
L160	4.6e-07	-	-	-	-	-	-	-	-	-	-	-	-	-	-
L270	0.07644	4.8e-08	-	-	-	-	-	-	-	-	-	-	-	-	-
L295	0.07644	4.8e-08	1.00000	-	-	-	-	-	-	-	-	-	-	-	-
L3	0.03006	4.3e-08	0.69556	0.69556	-	-	-	-	-	-	-	-	-	-	-
L300	0.04051	4.3e-08	0.78253	0.78253	0.88160	-	-	-	-	-	-	-	-	-	-
L326	0.00027	0.00152	7.4e-06	7.4e-06	3.7e-06	4.5e-06	-	-	-	-	-	-	-	-	-
L348	0.00884	3.3e-08	0.35025	0.35025	0.62290	0.54564	1.5e-06	-	-	-	-	-	-	-	-
L402	0.00095	0.00042	1.9e-05	1.9e-05	8.7e-06	1.1e-05	0.62290	3.7e-06	-	-	-	-	-	-	-
L462	0.01215	3.3e-08	0.43606	0.43606	0.72236	0.62290	1.9e-06	0.88160	4.5e-06	-	-	-	-	-	-
L471	0.74906	7.9e-07	0.03647	0.03647	0.01352	0.01863	0.00060	0.00398	0.00217	0.00544	-	-	-	-	-
L499	0.12191	5.4e-08	0.81587	0.81587	0.54564	0.62290	1.1e-05	0.23616	2.8e-05	0.30881	0.06235	-	-	-	-
L720	0.11719	5.4e-08	0.84895	0.84895	0.58338	0.66217	1.0e-05	0.25759	2.6e-05	0.32706	0.05626	0.96910	-	-	-
L77	0.23616	7.6e-08	0.60297	0.60297	0.32706	0.40918	1.9e-05	0.12191	5.7e-05	0.16223	0.12191	0.74906	0.72236	-	-
L956	0.23616	7.6e-08	0.60297	0.60297	0.32706	0.40918	1.9e-05	0.12191	5.7e-05	0.16223	0.12191	0.74906	0.72236	1.00000	-
W34/70	0.00027	1.2e-08	0.01863	0.01863	0.05073	0.03647	1.5e-07	0.14969	3.5e-07	0.11719	0.00012	0.01115	0.01215	0.00490	0.00490

## Sheet: C
S2 Table. (C) Sporulation efficiency and spore viability for S. cerevisiae and S. eubayanus strains
Specie	Strain	Sporulation efficiency	Spore viability
S. cerevisiae	L348	12.7	15
	L348	61.7	100
	L270	64.7	100
S. eubayanus	CL216.1	51.5	35
	CL450.1	84.3	80
	CL710.1	91.5	87.5
