# Supplementary material for: Wild Patagonian yeast improve the evolutionary potential of novel interspecific hybrid strains for lager brewing
Source: PLoS Genet. 2024 Jun 20;20(6):e1011154. doi: 10.1371/journal.pgen.1011154 (PMC11189258; doi:10.1371/journal.pgen.1011154)
Supplement: S3 Table — (A) Phenotypic characterization of the 31 interspecific hybrids and parental strains under microculture conditions. (B) Statistical analysis of phenotypes under microculture conditions. (C) Best-parent heterosis in the 31 interspecific hybrids evaluated under microculture conditions. (D) Mid-parent heterosis in the 31 interspecific hybrids evaluated under microculture conditions. (XLSX) [file pgen.1011154.s012.xlsx]

## Sheet: A
S3 Table. (A) Phenotypic characterization of the 31 interspecific hybrids and parental strains under microculture conditions.
	Diauxic Shift (μmax)		Diauxic Shift (Lag)		Glucose (μmax)		Maltose (μmax)		Maltotriose (μmax)		Ethanol (μmax)		Sorbitol (μmax)
Strain	Mean	SD	Mean	SD	Mean	SD	Mean	SD	Mean	SD	Mean	SD	Mean	SD
L3	0.426	0.013	3.5	0.016	0.805	0.022	0.523	0.006	0.422	0.036	0.172	0.005	0.337	0.004
L270	0.317	0.022	3.4	0.004	0.805	0.022	0.341	0.006	0.435	0.014	0.169	0.002	0.334	0.025
L348	0.419	0.016	3.5	0.008	0.848	0.067	0.321	0.008	0.430	0.004	0.175	0.002	0.312	0.003
CL216.1	0.367	0.015	3.5	0.051	0.616	0.011	0.817	0.011	NA	NA	0.086	0.001	0.324	0.014
CL450.1	0.542	0.026	6.8	0.358	0.579	0.033	0.567	0.031	NA	NA	0.081	0.005	0.351	0.008
CL710.1	0.570	0.024	6.2	0.216	0.658	0.011	0.815	0.020	NA	NA	0.099	0.003	0.332	0.014
H1.20-1	0.446	0.014	6.4	0.094	0.619	0.026	0.783	0.030	0.225	0.013	0.173	0.003	0.343	0.008
H1.20-2	0.475	0.006	6.2	0.039	0.641	0.009	0.846	0.018	0.304	0.022	0.167	0.001	0.317	0.006
H1.20-3	0.338	0.003	7.1	0.050	0.585	0.008	0.687	0.020	0.167	0.004	0.127	0.007	0.283	0.028
H2.12-1	0.558	0.031	6.0	0.227	0.565	0.034	0.541	0.024	0.312	0.000	0.164	0.002	0.347	0.001
H2.12-2	0.406	0.004	3.5	0.019	0.494	0.008	0.471	0.019	0.270	0.001	0.136	0.002	0.354	0.024
H2.12-3	0.571	0.016	6.0	0.216	0.540	0.008	0.556	0.010	0.273	0.016	0.160	0.002	0.356	0.001
H2.20-4	0.562	0.014	6.0	0.175	0.536	0.009	0.531	0.038	0.348	0.012	0.150	0.002	0.336	0.003
H2.20-5	0.488	0.010	6.1	0.053	0.567	0.002	0.497	0.012	0.239	0.011	0.160	0.008	0.325	0.007
H3.12-3	0.457	0.004	5.9	0.107	0.567	0.015	0.534	0.064	0.227	0.009	0.176	0.003	0.344	0.011
H3.20-1	0.642	0.027	6.0	0.240	0.840	0.021	0.934	0.019	0.271	0.025	0.176	0.006	0.340	0.024
H3.20-2	0.667	0.041	6.1	0.049	0.903	0.039	0.933	0.047	0.304	0.010	0.176	0.003	0.351	0.007
H4.12-1	0.218	0.008	7.7	0.023	0.407	0.002	0.505	0.001	NA	NA	0.117	0.001	0.000	0.000
H4.12-4	0.462	0.003	5.3	0.045	0.570	0.017	0.555	0.046	0.227	0.001	0.167	0.001	0.352	0.012
H4.20-2	0.309	0.046	5.8	0.365	0.645	0.016	0.840	0.005	0.166	0.004	0.164	0.003	0.340	0.022
H4.20-3	0.325	0.008	5.5	0.009	0.532	0.008	0.456	0.004	0.315	0.010	0.158	0.002	0.336	0.001
H5.12-1	0.310	0.009	9.0	0.151	0.412	0.003	0.502	0.010	NA	NA	0.116	0.007	0.181	0.025
H6.12-1	0.232	0.007	6.2	0.082	0.447	0.018	0.617	0.015	NA	NA	0.107	0.005	0.209	0.012
H6.20-2	0.471	0.011	2.8	0.071	0.778	0.019	0.867	0.049	0.122	0.003	0.169	0.003	0.317	0.009
H7.12-1	0.288	0.004	8.6	0.018	0.409	0.006	0.573	0.034	NA	NA	0.102	0.002	0.000	0.000
H7.12-2	0.257	0.008	8.2	0.467	0.418	0.007	0.535	0.003	NA	NA	0.096	0.006	0.197	0.025
H7.20-3	0.288	0.005	8.3	0.077	0.377	0.020	0.574	0.043	NA	NA	0.099	0.005	0.156	0.002
H7.20-4	0.258	0.002	7.9	0.125	0.431	0.007	0.464	0.008	NA	NA	0.108	0.004	0.000	0.000
H7.20-5	0.256	0.003	8.0	0.125	0.438	0.014	0.470	0.007	NA	NA	0.108	0.006	0.000	0.000
H8.12-1	0.337	0.003	9.3	0.106	0.436	0.010	0.511	0.017	NA	NA	0.100	0.001	0.000	0.000
H8.12-2	0.545	0.002	6.2	0.061	0.598	0.017	0.529	0.008	0.280	0.005	0.169	0.003	0.316	0.053
H8.12-3	0.523	0.008	6.6	0.035	0.609	0.044	0.558	0.011	0.199	0.006	0.153	0.001	0.309	0.010
H8.20-4	0.298	0.006	7.7	0.177	0.392	0.008	0.515	0.008	NA	NA	0.115	0.004	0.000	0.000
H8.20-5	0.647	0.013	6.0	0.015	0.570	0.009	0.560	0.012	0.206	0.006	0.152	0.003	0.357	0.006
H8.20-6	0.440	0.007	3.7	0.032	0.456	0.003	0.401	0.014	0.464	0.011	0.149	0.000	0.291	0.004
H9.12-1	0.285	0.011	8.4	0.196	0.467	0.012	0.526	0.040	NA	NA	0.100	0.001	0.000	0.000
H9.12-2	0.330	0.023	6.9	0.444	0.441	0.008	0.573	0.013	NA	NA	0.111	0.002	0.217	0.009

## Sheet: B
S3 Table. (B) Statistical analysis of phenotypes under microculture conditions.
Diauxic Shift (μmax)								Diauxic Shift (Lag)								Glucose (μmax)								Maltose (μmax)								Maltotriose (μmax)								Ethanol (μmax)								Sorbitol (μmax)
	CL216	H1.20-1	H1.20-2	H1.20-3					CL216	H1.20-1	H1.20-2	H1.20-3					CL216	H1.20-1	H1.20-2	H1.20-3					CL216	H1.20-1	H1.20-2	H1.20-3					CL216	H1.20-1	H1.20-2	H1.20-3					CL216	H1.20-1	H1.20-2	H1.20-3					CL216
H1.20-1	1.3e-05	-	-	-				H1.20-1	4.3e-14	-	-	-				H1.20-1	0.8150	-	-	-				H1.20-1	0.05404	-	-	-				H1.20-1	1.6e-07	-	-	-				H1.20-1	8.5e-10	-	-	-				H1.20-1	0.1986
H1.20-2	1.2e-06	0.01092	-	-				H1.20-2	6.6e-14	0.00046	-	-				H1.20-2	0.1222	0.1598	-	-				H1.20-2	0.08414	0.00243	-	-				H1.20-2	1.7e-08	0.00068	-	-				H1.20-2	1.0e-09	0.17	-	-				H1.20-2	0.6099
H1.20-3	0.01092	1.2e-06	3.5e-07	-				H1.20-3	1.1e-14	5.1e-08	3.2e-09	-				H1.20-3	0.0766	0.0594	0.0049	-				H1.20-3	1.2e-05	0.00014	2.2e-06	-				H1.20-3	1.7e-06	0.00442	9.2e-06	-				H1.20-3	3.7e-07	1.8e-07	4.0e-07	-				H1.20-3	0.0233
L3	0.00013	0.05648	0.00047	5.5e-06				L3	0.94173	4.3e-14	6.6e-14	1.1e-14				L3	3.3e-07	3.3e-07	8.1e-07	2.0e-07				L3	1.6e-08	3.5e-08	1.2e-08	2.1e-06				L3	1.4e-09	4.5e-07	2.8e-05	6.3e-08				L3	8.5e-10	0.92	0.18	1.8e-07				L3	0.3813
	CL450	H2.12-2	H2.12-1	H2.12-3	H2.20-4	H2.20-5			CL450	H2.12-2	H2.12-1	H2.12-3	H2.20-4	H2.20-5			CL450	H2.12-2	H2.12-1	H2.12-3	H2.20-4	H2.20-5			CL450	H2.12-2	H2.12-1	H2.12-3	H2.20-4	H2.20-5			CL450	H2.12-2	H2.12-1	H2.12-3	H2.20-4	H2.20-5			CL450	H2.12-2	H2.12-1	H2.12-3	H2.20-4	H2.20-5			CL450
H2.12-2	1.2e-06	-	-	-	-	-		H2.12-2	5.5e-11	-	-	-	-	-		H2.12-2	0.00057	-	-	-	-	-		H2.12-2	0.0029	-	-	-	-	-		H2.12-2	3.1e-11	-	-	-	-	-		H2.12-2	6.2e-10	-	-	-	-	-		H2.12-2	0.770
H2.12-1	0.36732	6.2e-07	-	-	-	-		H2.12-1	0.00018	5.6e-10	-	-	-	-		H2.12-1	0.50395	0.00206	-	-	-	-		H2.12-1	0.2684	0.0101	-	-	-	-		H2.12-1	7.2e-12	0.0084	-	-	-	-		H2.12-1	7.3e-12	3.7e-06	-	-	-	-		H2.12-1	0.770
H2.12-3	0.09974	6.2e-07	0.41837	-	-	-		H2.12-3	0.00024	5.6e-10	0.91150	-	-	-		H2.12-3	0.06157	0.03461	0.19885	-	-	-		H2.12-3	0.6014	0.0043	0.5138	-	-	-		H2.12-3	3.1e-11	0.8419	0.0119	-	-	-		H2.12-3	7.3e-12	1.3e-05	0.3646	-	-	-		H2.12-3	0.600
H2.20-4	0.25026	6.2e-07	0.74428	0.60196	-	-		H2.20-4	0.00023	5.6e-10	0.91150	0.93380	-	-		H2.20-4	0.04449	0.04750	0.14613	0.84131	-	-		H2.20-4	0.1412	0.0211	0.6014	0.2684	-	-		H2.20-4	2.4e-12	6.3e-05	0.0185	8.3e-05	-	-		H2.20-4	4.1e-11	0.0026	0.0020	0.0094	-	-		H2.20-4	0.255
H2.20-5	0.00460	0.00018	0.00070	0.00018	0.00041	-		H2.20-5	0.00038	5.6e-10	0.84751	0.91150	0.91150	-		H2.20-5	0.54055	0.00192	0.92279	0.17941	0.13166	-		H2.20-5	0.0101	0.2819	0.0657	0.0211	0.1412	-		H2.20-5	1.4e-10	0.0332	9.4e-05	0.0236	1.6e-06	-		H2.20-5	7.3e-12	1.3e-05	0.3646	1.000	0.0094	-		H2.20-5	0.069
L3	5.6e-06	0.26154	1.4e-06	7.6e-07	1.2e-06	0.00166		L3	5.5e-11	0.91150	5.8e-10	5.6e-10	5.6e-10	5.6e-10		L3	7.8e-09	6.9e-10	4.8e-09	2.0e-09	2.0e-09	4.8e-09		L3	0.0745	0.0427	0.4068	0.1621	0.6715	0.2525		L3	3.4e-13	3.9e-08	1.6e-06	4.3e-08	9.2e-05	3.9e-09		L3	4.3e-12	1.5e-07	0.0281	0.0049	2.2e-05	0.0049		L3	0.282
	CL710	H3.12-3	H3.20-1	H3.20-2					CL710	H3.12-3	H3.20-1	H3.20-2					CL710	H3.12-3	H3.20-1	H3.20-2					CL710	H3.12-3	H3.20-1	H3.20-2					CL710	H3.12-3	H3.20-1	H3.20-2					CL710	H3.12-3	H3.20-1	H3.20-2					CL710
H3.12-3	0.00045	-	-	-				H3.12-3	0.054	-	-	-				H3.12-3	0.00094	-	-	-				H3.12-3	4.2e-08	-	-	-				H3.12-3	2.2e-07	-	-	-				H3.12-3	1.7e-09	-	-	-				H3.12-3	0.8
H3.20-1	0.00691	1.0e-05	-	-				H3.20-1	0.181	0.418	-	-				H3.20-1	5.1e-06	2.8e-07	-	-				H3.20-1	0.00019	4.4e-09	-	-				H3.20-1	5.2e-08	0.0263	-	-				H3.20-1	1.7e-09	0.92	-	-				H3.20-1	0.8
H3.20-2	0.00116	4.4e-06	0.25756	-				H3.20-2	0.591	0.115	0.366	-				H3.20-2	5.1e-07	7.6e-08	0.00901	-				H3.20-2	0.00019	4.4e-09	0.94841	-				H3.20-2	2.6e-08	0.0012	0.0779	-				H3.20-2	1.7e-09	0.92	0.92	-				H3.20-2	0.8
L3	7.4e-05	0.17579	4.4e-06	3.6e-06				L3	7.5e-09	1.0e-08	8.6e-09	7.5e-09				L3	2.8e-05	5.1e-07	0.10010	0.00066				L3	7.9e-08	0.25600	4.4e-09	4.4e-09				L3	2.1e-09	7.3e-07	6.5e-06	4.7e-05				L3	2.0e-09	0.48	0.48	0.48				L3	0.8
	CL216	H4.12-1	H4.12-4	H4.20-3	H4.20-2				CL216	H4.12-1	H4.12-4	H4.20-3	H4.20-2				CL216	H4.12-1	H4.12-4	H4.20-3	H4.20-2				CL216	H4.12-1	H4.12-4	H4.20-3	H4.20-2				CL216	H4.12-1	H4.12-4	H4.20-3	H4.20-2				CL216	H4.12-1	H4.12-4	H4.20-3	H4.20-2				CL216
H4.12-1	1.5e-07	-	-	-	-			H4.12-1	2.3e-13	-	-	-	-			H4.12-1	1.7e-09	-	-	-	-			H4.12-1	4.6e-10	-	-	-	-			H4.12-1	1	-	-	-	-			H4.12-1	5.9e-06	-	-	-	-			H4.12-1	2.4e-11
H4.12-4	5.0e-06	1.1e-09	-	-	-			H4.12-4	9.8e-10	7.0e-11	-	-	-			H4.12-4	0.0027	2.0e-08	-	-	-			H4.12-4	2.6e-09	0.0097	-	-	-			H4.12-4	1.1e-13	1.1e-13	-	-	-			H4.12-4	6.1e-10	5.9e-08	-	-	-			H4.12-4	0.12
H4.20-3	0.0040	1.9e-06	2.0e-07	-	-			H4.20-3	4.6e-10	1.3e-10	0.16422	-	-			H4.20-3	1.7e-05	3.0e-07	0.0076	-	-			H4.20-3	1.3e-10	0.0109	5.8e-05	-	-			H4.20-3	3.7e-15	3.7e-15	3.9e-09	-	-			H4.20-3	1.3e-09	4.1e-07	0.051	-	-			H4.20-3	0.48
H4.20-2	0.0173	8.7e-07	3.6e-07	0.4499	-			H4.20-2	7.0e-11	1.1e-09	6.7e-05	0.00074	-			H4.20-2	0.0278	5.1e-10	4.6e-05	8.5e-07	-			H4.20-2	0.1757	2.4e-10	1.1e-09	8.1e-11	-			H4.20-2	3.0e-12	3.0e-12	2.3e-07	1.0e-11	-			H4.20-2	6.1e-10	8.7e-08	0.556	0.137	-			H4.20-2	0.42
L270	0.0014	3.5e-06	1.5e-07	0.5382	0.1934			L270	0.31972	2.3e-13	5.6e-10	2.9e-10	6.0e-11			L270	4.0e-09	4.1e-12	5.1e-10	1.8e-10	2.0e-08			L270	9.6e-12	4.2e-07	2.4e-08	1.5e-05	9.6e-12			L270	< 2e-16	< 2e-16	2.6e-13	1.2e-10	2.0e-14			L270	6.1e-10	4.2e-08	0.556	0.019	0.288			L270	0.54
	CL450	H5.12-1							CL450	H5.12-1							CL450	H5.12-1							CL450	H5.12-1							CL450	H5.12-1							CL450	H5.12-1							CL450
H5.12-1	1.7e-05	-						H5.12-1	1.9e-05	-						H5.12-1	0.00012	-						H5.12-1	0.0063	-						H5.12-1	1	-						H5.12-1	0.0001	-						H5.12-1	0.00016
L270	1.7e-05	0.68						L270	2.2e-06	2.3e-07						L270	3.1e-05	2.4e-06						L270	2.1e-05	7.4e-05						L270	1.2e-09	1.2e-09						L270	1.4e-06	1.4e-05						L270	0.38439
	CL710	H6.12-1	H6.20-2						CL710	H6.12-1	H6.20-2						CL710	H6.12-1	H6.20-2						CL710	H6.12-1	H6.20-2						CL710	H6.12-1	H6.20-2						CL710	H6.12-1	H6.20-2						CL710
H6.12-1	6.5e-08	-	-					H6.12-1	0.84446	-	-					H6.12-1	1.2e-06	-	-					H6.12-1	2.6e-05	-	-					H6.12-1	1	-	-					H6.12-1	0.044	-	-					H6.12-1	4.3e-05
H6.20-2	0.00014	3.3e-07	-					H6.20-2	1.9e-09	1.9e-09	-					H6.20-2	5.0e-05	5.2e-08	-					H6.20-2	0.048	5.7e-06	-					H6.20-2	3.5e-08	3.5e-08	-					H6.20-2	3.2e-08	3.8e-08	-					H6.20-2	0.34
L270	3.2e-07	0.00033	7.4e-06					L270	4.2e-09	4.2e-09	0.00048					L270	1.4e-05	5.2e-08	0.099					L270	8.1e-08	3.6e-06	7.1e-08					L270	3.6e-12	3.6e-12	3.3e-11					L270	3.2e-08	3.8e-08	1.0000					L270	0.88
	CL216	H7.12-1	H7.12-2	H7.20-4	H7.20-5	H7.20-3			CL216	H7.12-1	H7.12-2	H7.20-4	H7.20-5	H7.20-3			CL216	H7.12-1	H7.12-2	H7.20-4	H7.20-5	H7.20-3			CL216	H7.12-1	H7.12-2	H7.20-4	H7.20-5	H7.20-3			CL216	H7.12-1	H7.12-2	H7.20-4	H7.20-5	H7.20-3			CL216	H7.12-1	H7.12-2	H7.20-4	H7.20-5	H7.20-3			CL216
H7.12-1	9.4e-08	-	-	-	-	-		H7.12-1	1.3e-13	-	-	-	-	-		H7.12-1	7.7e-07	-	-	-	-	-		H7.12-1	4.4e-09	-	-	-	-	-		H7.12-1	1	-	-	-	-	-		H7.12-1	0.0008	-	-	-	-	-		H7.12-1	2.1e-14
H7.12-2	1.7e-09	0.0012	-	-	-	-		H7.12-2	1.3e-13	0.03301	-	-	-	-		H7.12-2	1.2e-06	0.721	-	-	-	-		H7.12-2	1.2e-09	0.0538	-	-	-	-		H7.12-2	1	1	-	-	-	-		H7.12-2	0.0190	0.1021	-	-	-	-		H7.12-2	1.7e-09
H7.20-4	1.7e-09	0.0014	0.9398	-	-	-		H7.20-4	2.0e-13	0.00088	0.09764	-	-	-		H7.20-4	2.4e-06	0.430	0.647	-	-	-		H7.20-4	1.0e-10	4.3e-05	0.0019	-	-	-		H7.20-4	1	1	1	-	-	-		H7.20-4	2.9e-05	0.0795	0.0035	-	-	-		H7.20-4	2.1e-14
H7.20-5	1.7e-09	0.0011	0.9398	0.9241	-	-		H7.20-5	1.7e-13	0.00429	0.35262	0.44867	-	-		H7.20-5	3.5e-06	0.284	0.458	0.751	-	-		H7.20-5	1.0e-10	6.6e-05	0.0034	0.7774	-	-		H7.20-5	1	1	1	1	-	-		H7.20-5	3.5e-05	0.1021	0.0044	0.8412	-	-		H7.20-5	2.1e-14
H7.20-3	9.4e-08	0.9649	0.0012	0.0014	0.0011	-		H7.20-3	1.3e-13	0.06759	0.69268	0.04831	0.18595	-		H7.20-3	1.8e-07	0.264	0.142	0.055	0.032	-		H7.20-3	4.4e-09	0.9559	0.0511	4.2e-05	6.4e-05	-		H7.20-3	1	1	1	1	1	-		H7.20-3	0.0039	0.3926	0.3926	0.0167	0.0217	-		H7.20-3	6.3e-11
L348	1.2e-05	2.5e-10	2.5e-11	2.5e-11	2.5e-11	2.5e-10		L348	0.72117	1.3e-13	1.3e-13	1.9e-13	1.6e-13	1.3e-13		L348	2.0e-07	1.5e-10	1.5e-10	1.7e-10	1.8e-10	1.4e-10		L348	2.3e-12	3.7e-09	2.1e-08	2.3e-06	1.6e-06	3.7e-09		L348	<2e-16	<2e-16	<2e-16	<2e-16	<2e-16	<2e-16		L348	3.5e-12	1.2e-11	8.0e-12	2.9e-11	2.9e-11	9.0e-12		L348	0.22565
	CL450	H8.12-3	H8.12-1	H8.12-2	H8.12-4	H8.12-5	H8.12-6		CL450	H8.12-3	H8.12-1	H8.12-2	H8.12-4	H8.12-5	H8.12-6		CL450	H8.12-3	H8.12-1	H8.12-2	H8.12-4	H8.12-5	H8.12-6		CL450	H8.12-3	H8.12-1	H8.12-2	H8.12-4	H8.12-5	H8.12-6		CL450	H8.12-3	H8.12-1	H8.12-2	H8.12-4	H8.12-5	H8.12-6		CL450	H8.12-3	H8.12-1	H8.12-2	H8.12-4	H8.12-5	H8.12-6		CL450
H8.12-3	0.1003	-	-	-	-	-	-	H8.12-3	0.05800	-	-	-	-	-	-	H8.12-3	0.31697	-	-	-	-	-	-	H8.12-3	0.54411	-	-	-	-	-	-	H8.12-3	< 2e-16	-	-	-	-	-	-	H8.12-3	3.6e-15	-	-	-	-	-	-	H8.12-3	0.02631
H8.12-1	4.0e-12	1.5e-11	-	-	-	-	-	H8.12-1	1.7e-12	4.6e-13	-	-	-	-	-	H8.12-1	9.0e-05	1.3e-05	-	-	-	-	-	H8.12-1	0.00092	0.00339	-	-	-	-	-	H8.12-1	1.00	< 2e-16	-	-	-	-	-	H8.12-1	2.7e-07	2.1e-13	-	-	-	-	-	H8.12-1	1.4e-12
H8.12-2	0.7525	0.0598	3.6e-12	-	-	-	-	H8.12-2	5.9e-05	0.00391	6.5e-14	-	-	-	-	H8.12-2	0.51199	0.69345	2.6e-05	-	-	-	-	H8.12-2	0.01291	0.04984	0.21037	-	-	-	-	H8.12-2	< 2e-16	5.0e-12	< 2e-16	-	-	-	-	H8.12-2	3.1e-16	2.2e-06	5.1e-15	-	-	-	-	H8.12-2	0.05317
H8.12-4	5.6e-13	1.2e-12	0.0017	5.6e-13	-	-	-	H8.12-4	2.1e-06	8.4e-08	1.3e-09	1.2e-09	-	-	-	H8.12-4	6.1e-06	1.1e-06	0.14989	2.0e-06	-	-	-	H8.12-4	0.00149	0.00529	0.82440	0.30565	-	-	-	H8.12-4	1.00	< 2e-16	1.00	< 2e-16	-	-	-	H8.12-4	8.7e-11	3.3e-11	4.5e-06	1.8e-13	-	-	-	H8.12-4	1.4e-12
H8.12-5	3.9e-08	5.0e-09	2.7e-14	5.0e-08	8.0e-15	-	-	H8.12-5	3.4e-06	0.00016	3.9e-14	0.13814	2.2e-10	-	-	H8.12-5	0.72426	0.18653	0.00016	0.34054	1.0e-05	-	-	H8.12-5	0.63173	0.87600	0.00257	0.03820	0.00400	-	-	H8.12-5	< 2e-16	0.15	< 2e-16	1.9e-11	< 2e-16	-	-	H8.12-5	3.6e-15	0.769	2.4e-13	1.4e-06	4.0e-11	-	-	H8.12-5	0.77769
H8.12-6	5.0e-08	6.8e-07	5.0e-08	3.9e-08	7.5e-10	3.6e-12	-	H8.12-6	6.2e-14	1.6e-13	< 2e-16	1.2e-12	2.2e-15	3.7e-12	-	H8.12-6	0.00035	4.5e-05	0.50724	9.1e-05	0.03671	0.00070	-	H8.12-6	2.1e-09	3.8e-09	3.8e-07	5.8e-08	2.8e-07	3.5e-09	-	H8.12-6	< 2e-16	< 2e-16	< 2e-16	< 2e-16	< 2e-16	< 2e-16	-	H8.12-6	5.1e-15	0.130	5.4e-13	1.8e-07	1.3e-10	0.206	-	H8.12-6	0.00014
L348	5.4e-09	4.2e-08	8.5e-07	4.3e-09	5.5e-09	1.2e-12	0.0690	L348	3.2e-14	6.5e-14	< 2e-16	4.6e-13	1.3e-15	1.2e-12	0.11296	L348	9.4e-08	3.5e-07	4.6e-10	2.2e-07	2.0e-10	7.2e-08	6.5e-10	L348	2.4e-11	2.4e-11	3.3e-10	1.3e-10	3.0e-10	2.4e-11	2.2e-05	L348	< 2e-16	< 2e-16	< 2e-16	3.6e-16	< 2e-16	< 2e-16	1.2e-06	L348	< 2e-16	4.1e-08	2.8e-15	0.018	3.8e-14	2.9e-08	5.3e-09	L348	0.03380
	CL710	H9.12-1	H9.12-2						CL710	H9.12-1	H9.12-2						CL710	H9.12-1	H9.12-2						CL710	H9.12-1	H9.12-2						CL710	H9.12-1	H9.12-2						CL710	H9.12-1	H9.12-2						CL710
H9.12-1	5.1e-07	-	-					H9.12-1	9.6e-06	-	-					H9.12-1	0.00019	-	-					H9.12-1	1.1e-06	-	-					H9.12-1	1	-	-					H9.12-1	0.70513	-	-					H9.12-1	1.7e-10
H9.12-2	1.8e-06	0.0037	-					H9.12-2	0.19	2.3e-05	-					H9.12-2	0.00011	0.30461	-					H9.12-2	2.2e-06	0.04	-					H9.12-2	1	1	-					H9.12-2	0.00019	0.00023	-					H9.12-2	2.2e-07
L348	2.2e-05	4.0e-05	0.0023					L348	2.9e-06	8.0e-08	1.9e-06					L348	0.00019	2.8e-06	2.8e-06					L348	3.3e-08	6.0e-06	2.1e-06					L348	<2e-16	<2e-16	<2e-16					L348	2.3e-10	2.3e-10	5.4e-10					L348	0.016
* In red p-values < 0.05
[truncated: 6 more columns]

## Sheet: C
S3 Table. (C) Best-parent heterosis in the 31 interspecific hybrids evaluated under microculture conditions.
Strain	S. cerevisiae parental	S. eubayanus parental	Diauxic Shift (μmax)	Diauxic Shift (Lag)	Glucose (μmax)	Maltose (μmax)	Maltotriose (μmax)	Ethanol (μmax)	Sorbitol (μmax)
H1.20-1	L3	CL216	1.046	0.046	0.768	0.958	0.534	1.002	1.020
H1.20-2	L3	CL216	1.115	0.046	0.796	1.036	0.719	0.970	0.941
H1.20-3	L3	CL216	0.794	0.101	0.726	0.841	0.395	0.740	0.841
H2.12-1	L3	CL450	1.029	0.017	0.702	0.955	0.740	0.949	0.990
H2.12-2	L3	CL450	0.750	0.019	0.614	0.832	0.640	0.790	1.010
H2.12-3	L3	CL450	1.054	0.016	0.671	0.981	0.647	0.931	1.017
H2.20-4	L3	CL450	1.038	0.024	0.666	0.937	0.825	0.868	0.959
H2.20-5	L3	CL450	0.901	0.027	0.704	0.874	0.566	0.930	0.928
H3.12-3	L3	CL710	0.802	0.019	0.704	0.609	0.538	1.022	1.021
H3.20-1	L3	CL710	1.748	0.048	1.043	1.143	0.623	1.046	1.020
H3.20-2	L3	CL710	1.231	0.025	1.121	1.646	0.699	1.040	1.000
H4.12-1	L270	CL216	0.593	0.041	0.506	0.618	0.000	0.694	0.000
H4.12-4	L270	CL216	1.262	0.036	0.703	0.679	0.522	0.986	1.054
H4.20-2	L270	CL216	0.842	0.045	0.801	1.028	0.382	0.972	1.017
H4.20-3	L270	CL216	0.883	0.048	0.661	0.558	0.724	0.933	1.006
H5.12-1	L270	CL450	0.572	0.019	0.512	0.886	0.000	0.685	0.515
H6.12-1	L270	CL710	0.406	0.020	0.555	0.757	0.000	0.631	0.626
H6.20-2	L270	CL710	0.826	0.028	0.966	1.064	0.280	1.001	0.949
H7.12-1	L348	CL216	0.687	0.035	0.482	0.701	0.000	0.581	0.000
H7.12-2	L348	CL216	0.613	0.032	0.493	0.655	0.000	0.546	0.609
H7.20-3	L348	CL216	0.688	0.054	0.445	0.703	0.000	0.564	0.483
H7.20-4	L348	CL216	0.776	0.048	0.563	0.568	0.000	0.620	0.000
H7.20-5	L348	CL216	0.609	0.047	0.517	0.576	0.000	0.616	0.000
H8.12-1	L348	CL450	0.623	0.021	0.514	0.903	0.000	0.571	0.000
H8.12-2	L348	CL450	1.007	0.021	0.704	0.934	0.650	0.967	0.900
H8.12-3	L348	CL450	0.966	0.024	0.718	0.984	0.462	0.873	0.882
H8.20-4	L348	CL450	0.550	0.042	0.462	0.908	0.000	0.661	0.000
H8.20-5	L348	CL450	1.194	0.024	0.671	0.988	0.478	0.868	1.019
H8.20-6	L348	CL450	0.813	0.025	0.538	0.707	1.078	0.852	0.830
H9.12-1	L348	CL710	0.501	0.044	0.550	0.646	0.000	0.571	0.000
H9.12-2	L348	CL710	0.579	0.025	0.519	0.693	0.000	0.617	0.652

## Sheet: D
S3 Table. (D) Mid-parent heterosis in th 31 interspecific hybrids evaluated under microculture conditions.
Strain	S. cerevisiae parental	S. eubayanus parental	Diauxic Shift (μmax)	Diauxic Shift (Lag)	Glucose (μmax)	Maltose (μmax)	Maltotriose (μmax)	Ethanol (μmax)	Sorbitol (μmax)
H1.20-1	L3	CL216	1.123	0.046	0.871	1.168	1.068	1.335	1.039
H1.20-2	L3	CL216	1.197	0.046	0.902	1.263	1.438	1.293	0.959
H1.20-3	L3	CL216	0.853	0.101	0.823	1.025	0.790	0.986	0.857
H2.12-1	L3	CL450	1.152	0.023	0.817	0.993	1.479	1.293	1.010
H2.12-2	L3	CL450	0.840	0.025	0.714	0.866	1.281	1.076	1.030
H2.12-3	L3	CL450	1.180	0.021	0.781	1.021	1.294	1.268	1.037
H2.20-4	L3	CL450	1.162	0.032	0.775	0.974	1.650	1.182	0.978
H2.20-5	L3	CL450	1.009	0.035	0.819	0.909	1.131	1.266	0.947
H3.12-3	L3	CL710	0.918	0.025	0.775	0.743	1.075	1.296	1.028
H3.20-1	L3	CL710	1.290	0.034	1.148	1.397	1.285	1.301	1.017
H3.20-2	L3	CL710	1.339	0.036	1.234	1.395	1.441	1.293	1.048
H4.12-1	L270	CL216	0.637	0.041	0.574	0.872	0.000	0.918	0.000
H4.12-4	L270	CL216	1.354	0.036	0.798	0.958	1.044	1.306	1.070
H4.20-2	L270	CL216	0.904	0.045	0.908	1.451	0.764	1.287	1.032
H4.20-3	L270	CL216	0.948	0.049	0.749	0.788	1.449	1.235	1.021
H5.12-1	L270	CL450	0.722	0.025	0.596	1.107	0.000	0.928	0.528
H6.12-1	L270	CL710	0.522	0.025	0.611	1.068	0.000	0.795	0.627
H6.20-2	L270	CL710	1.061	0.036	1.062	1.500	0.560	1.261	0.951
H7.12-1	L348	CL216	0.732	0.035	0.559	1.007	0.000	0.778	0.000
H7.12-2	L348	CL216	0.653	0.032	0.572	0.940	0.000	0.731	0.620
H7.20-3	L348	CL216	0.733	0.054	0.516	1.009	0.000	0.755	0.492
H7.20-4	L348	CL216	0.828	0.048	0.652	0.815	0.000	0.830	0.000
H7.20-5	L348	CL216	0.650	0.047	0.599	0.827	0.000	0.825	0.000
H8.12-1	L348	CL450	0.702	0.028	0.611	1.152	0.000	0.781	0.000
H8.12-2	L348	CL450	1.135	0.028	0.837	1.192	1.300	1.324	0.953
H8.12-3	L348	CL450	1.089	0.032	0.853	1.257	0.923	1.195	0.934
H8.20-4	L348	CL450	0.620	0.056	0.550	1.159	0.000	0.905	0.000
H8.20-5	L348	CL450	1.346	0.032	0.798	1.261	0.956	1.188	1.078
H8.20-6	L348	CL450	0.916	0.033	0.639	0.902	2.157	1.166	0.878
H9.12-1	L348	CL710	0.577	0.057	0.620	0.927	0.000	0.729	0.000
H9.12-2	L348	CL710	0.668	0.032	0.585	0.994	0.000	0.787	0.673
