# Supplementary material for: Wild Patagonian yeast improve the evolutionary potential of novel interspecific hybrid strains for lager brewing
Source: PLoS Genet. 2024 Jun 20;20(6):e1011154. doi: 10.1371/journal.pgen.1011154 (PMC11189258; doi:10.1371/journal.pgen.1011154)
Supplement: S4 Tables — (A) Fermentation capacity (maximum CO2 loss) of hybrids in 12°Brix wort at 12°C. (B) Statistical analysis of fermentative capacity of hybrids at 12°C. (C) Best-parent heterosis for fermentative capacity. (D) Mid-parent heterosis for fermentative capacity. (E) Sugar consumption and ethanol production of four interspecific hybrids and parental strains. (D) Statistical analysis of maltotriose uptake and ethanol production. (XLSX) [file pgen.1011154.s013.xlsx]

## Sheet: A
S4 Table. (A) Fermentation capacity (maximum CO2 loss) of hybrids in 12 °brix wort at 12 °C
	12 °C
Strain	Mean	SD
L3	18967	0.3055
L270	20700	17321
L348	18900	0.3464
CL216.1	20733	0.5686
CL450.1	19900	0.7550
CL710.1	19100	0.9539
H1.20-1	18167	0.5508
H1.20-2	18500	0.5292
H1.20-3	20167	0.2082
H2.12-1	18333	0.6807
H2.12-2	19167	0.6429
H2.12-3	17600	0.7000
H2.20-4	17800	0.4359
H2.20-5	19133	0.3786
H3.12-3	19333	0.1155
H3.20-1	19333	0.3512
H3.20-2	18733	0.9866
H4.12-1	18667	0.8737
H4.12-4	19533	0.2309
H4.20-2	18200	0.9539
H4.20-3	19567	0.3512
H5.12-1	18333	0.5508
H6.12-1	19300	0.6000
H6.20-2	19700	0.3464
H7.12-1	17333	0.5132
H7.12-2	18900	0.6083
H7.20-3	19533	0.7572
H7.20-4	19433	0.0577
H7.20-5	18033	0.7767
H8.12-1	18400	0.2000
H8.12-2	18867	0.1528
H8.12-3	18100	0.3606
H8.20-4	20200	0.7211
H8.20-5	19300	0.4359
H8.20-6	19633	0.7572
H9.12-1	19867	0.3055
H9.12-2	20300	0.4359
W34/70	26.667	0.5508

## Sheet: B
S4 Table. (B) Statistical analysis of fermentative capacity of hybrids at 12 °C
12 °C
	CL216	H1.20-1	H1.20-2	H1.20-3
H1.20-1	0.00043	-	-	-
H1.20-2	0.00067	0.39248	-	-
H1.20-3	0.19956	0.00106	0.00240	-
L3	0.00199	0.08222	0.26594	0.01536
	CL450	H2.12-2	H2.12-1	H2.12-3	H2.20-4	H2.20-5
H2.12-2	0.2023	-	-	-	-	-
H2.12-1	0.0253	0.1925	-	-	-	-
H2.12-3	0.0054	0.0253	0.2023	-	-	-
H2.20-4	0.0060	0.0363	0.3457	0.7513	-	-
H2.20-5	0.2023	0.9450	0.1993	0.0253	0.0365	-
L3	0.1455	0.7513	0.2667	0.0363	0.0643	0.7671
	CL710	H3.12-3	H3.20-1	H3.20-2
H3.12-3	0.84	-	-	-
H3.20-1	0.84	1.00	-	-
H3.20-2	0.84	0.84	0.84	-
L3	0.90	0.84	0.84	0.84
	CL216	H4.12-1	H4.12-4	H4.20-3	H4.20-2
H4.12-1	0.075	-	-	-	-
H4.12-4	0.241	0.344	-	-	-
H4.20-3	0.241	0.344	0.966	-	-
H4.20-2	0.048	0.634	0.241	0.241	-
L270	0.966	0.075	0.241	0.241	0.048
	CL450	H5.12-1
H5.12-1	0.21	-
L270	0.42	0.13
	CL710	H6.12-1	H6.20-2
H6.12-1	0.82	-	-
H6.20-2	0.75	0.78	-
L270	0.42	0.42	0.55
	CL216	H7.12-2	H7.12-1	H7.20-4	H7.20-5	H7.20-3
H7.12-2	0.00504	-	-	-	-	-
H7.12-1	7.8e-05	0.01180	-	-	-	-
H7.20-4	0.02685	0.29758	0.00248	-	-	-
H7.20-5	0.00046	0.12393	0.21461	0.01928	-	-
H7.20-3	0.03754	0.23896	0.00219	0.87394	0.01396	-
L348	0.00504	1.00000	0.01180	0.29758	0.12393	0.23896
	CL450	H8.12-3	H8.12-1	H8.12-2	H8.12-4	H8.12-5	H8.12-6
H8.12-3	0.0059	-	-	-	-	-	-
H8.12-1	0.0156	0.5280	-	-	-	-	-
H8.12-2	0.0760	0.1576	0.3845	-	-	-	-
H8.12-4	0.5280	0.0041	0.0059	0.0297	-	-	-
H8.12-5	0.2755	0.0380	0.1081	0.4111	0.1081	-	-
H8.12-6	0.5591	0.0156	0.0364	0.1576	0.2962	0.5183	-
L348	0.0807	0.1561	0.3591	0.9384	0.0300	0.4389	0.1707
	CL710	H9.12-1	H9.12-2
H9.12-1	0.21	-	-
H9.12-2	0.10	0.46	-
L348	0.68	0.15	0.10

## Sheet: C
S4 Table. (C) Best-parent heterosis for fermentative capacity
Strain	S. cerevisiae parental	S. eubayanus parental	12 °C
H1.20-1	L3	CL216	0.878
H1.20-2	L3	CL216	0.892
H1.20-3	L3	CL216	0.975
H2.12-1	L3	CL450	0.921
H2.12-2	L3	CL450	0.965
H2.12-3	L3	CL450	0.886
H2.20-4	L3	CL450	0.895
H2.20-5	L3	CL450	1.004
H3.12-3	L3	CL710	1.057
H3.20-1	L3	CL710	1.011
H3.20-2	L3	CL710	0.980
H4.12-1	L270	CL216	0.902
H4.12-4	L270	CL216	0.927
H4.20-2	L270	CL216	0.880
H4.20-3	L270	CL216	0.947
H5.12-1	L270	CL450	0.886
H6.12-1	L270	CL710	0.933
H6.20-2	L270	CL710	0.953
H7.12-1	L348	CL216	0.917
H7.12-2	L348	CL216	1.001
H7.20-3	L348	CL216	1.034
H7.20-4	L348	CL216	0.968
H7.20-5	L348	CL216	0.954
H8.12-1	L348	CL450	0.973
H8.12-2	L348	CL450	0.997
H8.12-3	L348	CL450	0.956
H8.20-4	L348	CL450	1.067
H8.20-5	L348	CL450	1.021
H8.20-6	L348	CL450	1.039
H9.12-1	L348	CL710	0.988
H9.12-2	L348	CL710	1.011

## Sheet: D
S4 Table. (D) Mid-parent heterosis for fermentative capacity
Strain	S. cerevisiae parental	S. eubayanus parental	12 °C
H1.20-1	L3	CL216	0.916
H1.20-2	L3	CL216	0.931
H1.20-3	L3	CL216	1.017
H2.12-1	L3	CL450	0.942
H2.12-2	L3	CL450	0.988
H2.12-3	L3	CL450	0.907
H2.20-4	L3	CL450	0.916
H2.20-5	L3	CL450	1.027
H3.12-3	L3	CL710	1.060
H3.20-1	L3	CL710	1.015
H3.20-2	L3	CL710	0.983
H4.12-1	L270	CL216	0.930
H4.12-4	L270	CL216	0.955
H4.20-2	L270	CL216	0.906
H4.20-3	L270	CL216	0.975
H5.12-1	L270	CL450	0.931
H6.12-1	L270	CL710	0.999
H6.20-2	L270	CL710	1.020
H7.12-1	L348	CL216	0.923
H7.12-2	L348	CL216	1.007
H7.20-3	L348	CL216	1.040
H7.20-4	L348	CL216	0.974
H7.20-5	L348	CL216	0.960
H8.12-1	L348	CL450	0.999
H8.12-2	L348	CL450	1.024
H8.12-3	L348	CL450	0.982
H8.20-4	L348	CL450	1.095
H8.20-5	L348	CL450	1.048
H8.20-6	L348	CL450	1.066
H9.12-1	L348	CL710	1.033
H9.12-2	L348	CL710	1.058

## Sheet: E
S4 Table. (E) Sugar consumption and ethanol production of four interspecific hybrids and parental strains.
	Maltose (%)		Glucose (%)		Fructose (%)		Maltotriose (%)		Ethanol (v/v)
Strain	Mean	SD	Mean	SD	Mean	SD	Mean	SD	Mean	SD
L3	100	0.00	100	0.00	100	0.00	9.500	0.9165	3.157	0.1358
L270	100	0.00	100	0.00	100	0.00	1.133	1.9630	3.270	0.3759
L348	100	0.00	100	0.00	100	0.00	1.333	1.2583	2.670	0.2095
CL216.1	100	0.00	100	0.00	100	0.00	3.467	6.0044	3.453	0.2212
CL450.1	100	0.00	100	0.00	100	0.00	11.900	5.5866	2.820	0.4770
CL710.1	100	0.00	100	0.00	100	0.00	0.000	0.0000	3.230	0.6773
H3.12-3	100	0.00	100	0.00	100	0.00	0.000	0.0000	3.057	0.3691
H4.12-4	100	0.00	100	0.00	100	0.00	2.133	3.6950	3.130	0.4850
H6.20-2	100	0.00	100	0.00	100	0.00	7.200	4.0000	3.763	0.7136
H8.20-5	100	0.00	100	0.00	100	0.00	0.000	0.0000	2.570	0.1323
W34/70	100	0.00	100	0.00	100	0.00	100.000	0.0000	4.060	0.6670

## Sheet: F
S4 Table. (F) Statistical analysis of maltotriose uptake and ethanol production
Maltotriose			Ethanol
	CL710.1	H3.12-3		CL710.1	H3.12-3
H3.12-3	1	-	H3.12-3	0.85	-
L3	8.7e-07	8.7e-07	L3	0.85	0.85
	CL216.1	H4.12-4		CL216.1	H4.12-4
H4.12-4	0.78	-	H4.12-4	0.66	-
L270	0.78	0.78	L270	0.66	0.66
	CL710.1	H6.20-2		CL710.1	H6.20-2
H6.20-2	0.042	-	H6.20-2	0.54	-
L270	0.609	0.042	L270	0.94	0.54
	CL450.1	H8.20-5		CL450.1	H8.20-5
H8.20-5	0.012	-	H8.20-5	0.71	-
L348	0.012	0.639	L348	0.71	0.71
