# Supplementary material for: Wild Patagonian yeast improve the evolutionary potential of novel interspecific hybrid strains for lager brewing
Source: PLoS Genet. 2024 Jun 20;20(6):e1011154. doi: 10.1371/journal.pgen.1011154 (PMC11189258; doi:10.1371/journal.pgen.1011154)
Supplement: S5 Table — (A) Mean relative fitness (growth rate and OD) and statistical analysis of each of the evolved lines in maltose and maltose/maltotriose relative to unevolved hybrid. (B) Mean relative fitness (growth rate and OD) and statistical analysis of evolved hybrids in maltose and maltose/maltotriose relative to unevolved hybrid. (C) SNPs identified in the COX3 gen. (D) Identity matrix derived from COX3 gen multiple alignment. (XLSX) [file pgen.1011154.s014.xlsx]

## Sheet: A
S5 Table. (A) Mean relative fitness (growth rate and OD) and statistical analysis of each of the evolved liness in maltose and maltose/maltotriose relative to unevolved hybrid.
			Maltose									Maltose/Maltotriose
			Rate			OD						Rate			OD
Generation	Hybrid	Line	Mean	SD	p-value	Mean	SD	p-value	Generation	Hybrid	Line	Mean	SD	p-value	Mean	SD	p-value
50	H3	1	1.0487	0.0204	0.1682	1.1853	0.0553	0.01498	50	H3	1	1.0353	0.0111	0.01937	1.1263	0.0509	0.02808
100	H3	1	1.0637	0.0110	0.0794	1.1033	0.0476	0.07094	100	H3	1	0.9073	0.0280	0.006051	1.0883	0.1240	0.3059
150	H3	1	1.0747	0.0129	0.05317	1.0257	0.0412	0.559	150	H3	1	0.8717	0.0693	0.03379	1.4140	0.1165	0.004354
200	H3	1	1.0997	0.0248	0.02961	1.0290	0.0322	0.4784	200	H3	1	0.9917	0.0534	0.7972	1.3520	0.0864	0.00307
250	H3	1	1.0977	0.0546	0.07656	0.9077	0.0319	0.06731	250	H3	1	0.9300	0.0212	0.00724	1.3753	0.0420	0.0003674
50	H3	2	1.0580	0.0212	0.1174	1.0567	0.0394	0.2236	50	H3	2	0.9430	0.0414	0.08199	1.0713	0.0816	0.2464
100	H3	2	1.0393	0.0432	0.34	0.9393	0.0061	0.1339	100	H3	2	0.9260	0.0737	0.1597	1.0530	0.0646	0.2945
150	H3	2	1.0423	0.0181	0.2111	1.0627	0.0386	0.1843	150	H3	2	1.1647	0.0370	0.001836	1.1727	0.0313	0.004253
200	H3	2	1.0450	0.0233	0.2041	0.9730	0.0420	0.5392	200	H3	2	1.0577	0.0432	0.09082	1.2747	0.0902	0.008568
250	H3	2	1.0550	0.0422	0.2008	0.9133	0.0890	0.2258	250	H3	2	0.9250	0.0278	0.01238	1.2650	0.1424	0.03617
50	H3	3	0.9607	0.0280	0.2736	1.0937	0.0224	0.05388	50	H3	3	1.0013	0.0188	0.9412	1.0487	0.0564	0.2909
100	H3	3	1.0027	0.0309	0.9374	0.9500	0.0115	0.2024	100	H3	3	0.8477	0.0836	0.03512	0.9793	0.0453	0.5871
150	H3	3	1.0203	0.0387	0.5885	0.9400	0.0132	0.1435	150	H3	3	1.1940	0.0496	0.002747	1.0293	0.0456	0.4511
200	H3	3	0.9627	0.0260	0.2871	0.8910	0.0615	0.08526	200	H3	3	1.0287	0.0285	0.1859	1.2210	0.0848	0.01514
250	H3	3	0.9777	0.0206	0.4845	0.8620	0.0520	0.03493	250	H3	3	1.0710	0.0142	0.002605	1.3003	0.0840	0.005045
50	H4	1	1.3093	0.0476	0.001297	1.1913	0.0532	0.01262	50	H3	4	1.0523	0.0448	0.1233	1.0660	0.1236	0.4289
100	H4	1	1.4003	0.0395	0.0003436	1.1487	0.1284	0.1397	100	H3	4	0.9543	0.0500	0.1954	1.0220	0.0641	0.6413
150	H4	1	1.4477	0.0210	0.0001105	1.1743	0.1427	0.12	150	H3	4	1.0357	0.0898	0.5361	1.2237	0.0169	0.0008975
200	H4	1	1.3680	0.0815	0.002455	1.2337	0.1474	0.06211	200	H3	4	1.0597	0.1086	0.3998	1.2630	0.0512	0.002203
250	H4	1	1.5017	0.0143	5.851e-05	1.1753	0.1348	0.1057	250	H3	4	0.9033	0.0084	0.0003008	1.3307	0.0550	0.001104
50	H4	2	1.2470	0.0479	0.003053	1.2217	0.0346	0.004254	50	H4	1	1.0253	0.0462	0.4779	0.9720	0.0702	0.5909
100	H4	2	1.2940	0.0616	0.002737	1.0660	0.0450	0.1857	100	H4	1	1.1887	0.0469	0.004491	1.0360	0.0404	0.3582
150	H4	2	1.2910	0.0896	0.007523	1.1897	0.0289	0.006372	150	H4	1	0.9503	0.0235	0.09505	1.2407	0.0176	0.0009584
200	H4	2	1.3500	0.0234	0.0003138	1.1730	0.0913	0.04879	200	H4	1	1.0333	0.0750	0.5176	1.2153	0.0548	0.006163
250	H4	2	1.2750	0.0756	0.005825	1.1127	0.0803	0.1166	250	H4	1	1.0497	0.0331	0.1341	1.2800	0.0240	0.0006625
50	H4	3	1.2963	0.0653	0.003059	1.6997	0.2205	0.005968	50	H4	2	1.1270	0.0350	0.009663	1.0040	0.0135	0.8888
100	H4	3	1.2903	0.0225	0.0006295	1.2197	0.0129	0.002655	100	H4	2	1.0757	0.0675	0.154	1.0290	0.0246	0.3794
150	H4	3	1.3660	0.0110	0.000189	1.2193	0.1361	0.0611	150	H4	2	1.0797	0.0068	0.01323	1.2097	0.0227	0.0019206
200	H4	3	1.2473	0.0435	0.002552	1.0660	0.1384	0.4864	200	H4	2	1.0190	0.0390	0.5487	1.4137	0.1390	0.007999
250	H4	3	1.1373	0.0185	0.008988	1.1810	0.0296	0.007669	250	H4	2	1.0753	0.0341	0.04893	1.3173	0.0438	0.0009213
50	H6	1	1.1210	0.0875	0.07857	1.0860	0.1011	0.4481	50	H4	3	1.0933	0.0327	0.02394	1.0063	0.0579	0.8879
100	H6	1	1.0937	0.0352	0.01448	1.1657	0.1110	0.1922	100	H4	3	1.0620	0.0269	0.06145	1.0023	0.0548	0.9571
150	H6	1	1.0797	0.0067	0.001756	0.9387	0.0189	0.5094	150	H4	3	1.1160	0.0278	0.008917	1.1933	0.0175	0.002194
200	H6	1	1.0490	0.0120	0.01582	1.1677	0.1004	0.176	200	H4	3	0.9857	0.0355	0.6299	1.2830	0.0426	0.001353
250	H6	1	1.0467	0.0248	0.05588	0.6290	0.0416	0.01323	250	H4	3	1.0450	0.0469	0.2408	1.2517	0.0129	0.0007131
50	H6	2	1.1127	0.0711	0.0561	1.1230	0.1003	0.2946	50	H4	4	1.1893	0.0676	0.01177	0.9503	0.0598	0.3129
100	H6	2	1.0913	0.0514	0.04338	1.1483	0.1140	0.237	100	H4	4	1.1573	0.0251	0.00255	1.0320	0.0495	0.452
150	H6	2	1.1503	0.0349	0.00262	1.1483	0.0629	0.1806	150	H4	4	1.2380	0.0750	0.007186	1.1957	0.0864	0.02519
200	H6	2	1.2793	0.0388	0.00034	1.1140	0.0759	0.2955	200	H4	4	1.1640	0.0920	0.04332	1.2620	0.0313	0.001133
250	H6	2	1.2043	0.0537	0.003303	1.0180	0.0365	0.8456	250	H4	4	1.1710	0.0636	0.01408	1.2987	0.0199	0.0004471
50	H6	3	1.0800	0.0320	0.01899	1.2740	0.0902	0.05028	50	H6	1	1.1087	0.0702	0.1635	0.9900	0.0294	0.8269
100	H6	3	1.1313	0.0150	0.000583	1.2920	0.0738	0.03629	100	H6	1	1.4460	0.0649	0.00196	1.1770	0.0173	0.01051
150	H6	3	1.2180	0.0298	0.0003957	1.2577	0.0854	0.05736	150	H6	1	1.1590	0.0639	0.06096	1.2407	0.0050	0.003131
200	H6	3	1.1747	0.0125	0.0001449	1.0417	0.0974	0.7015	200	H6	1	1.2413	0.1262	0.05162	1.2977	0.0360	0.0023
250	H6	3	1.1810	0.0213	0.0003358	0.9793	0.1100	0.8541	250	H6	1	1.2387	0.0528	0.01469	1.2933	0.0381	0.002556
50	H8	1	1.1437	0.0411	0.004838	1.1920	0.0165	0.001482	50	H6	2	1.1200	0.0864	0.162	0.9150	0.0295	0.1105
100	H8	1	1.0887	0.0261	0.007368	1.1687	0.0597	0.01509	100	H6	2	1.1043	0.0608	0.1594	0.9510	0.0791	0.4576
150	H8	1	0.9587	0.0242	0.06659	1.2200	0.0382	0.002267	150	H6	2	1.1297	0.0402	0.07575	1.1360	0.0442	0.04029
200	H8	1	0.9697	0.0021	0.02844	1.2417	0.0847	0.011	200	H6	2	1.1397	0.0445	0.06562	1.2063	0.0896	0.03207
250	H8	1	0.9073	0.0160	0.001996	1.2847	0.0337	0.000687	250	H6	2	1.1233	0.0304	0.07766	1.1773	0.0647	0.02875
50	H8	2	1.1473	0.0618	0.01621	1.1717	0.0067	0.00176	50	H6	3	1.0950	0.0372	0.1517	0.9193	0.0205	0.1123
100	H8	2	1.2330	0.0114	3.156e-05	1.0583	0.0358	0.131	100	H6	3	0.9743	0.0394	0.6606	0.9000	0.0540	0.1116
150	H8	2	1.1533	0.0110	0.0001589	1.1977	0.0566	0.0077	150	H6	3	1.1827	0.0391	0.02796	1.1587	0.0462	0.02634
200	H8	2	1.1370	0.0260	0.001462	1.2750	0.0297	0.000649	200	H6	3	1.0760	0.0788	0.3202	1.2117	0.0256	0.006398
250	H8	2	0.9980	0.0514	0.9437	1.2273	0.1113	0.02903	250	H6	3	1.0823	0.0225	0.1811	1.1850	0.0844	0.03974
50	H8	3	1.1037	0.0756	0.08135	1.1680	0.0450	0.008276	50	H6	4	1.1627	0.1193	0.1271	0.9583	0.0257	0.3661
100	H8	3	1.1703	0.0735	0.01732	1.1953	0.0402	0.003869	100	H6	4	1.2253	0.0346	0.01323	1.0403	0.0104	0.3476
150	H8	3	1.0847	0.0454	0.03835	1.2627	0.0459	0.001684	150	H6	4	1.3807	0.0662	0.003632	1.0953	0.0656	0.1482
200	H8	3	1.0473	0.0074	0.009344	1.1833	0.0897	0.0317	200	H6	4	1.2760	0.1427	0.04518	1.1220	0.0812	0.1119
250	H8	3	0.8860	0.0061	0.0002987	1.3310	0.0154	0.0001732	250	H6	4	1.2610	0.0711	0.0152	1.0720	0.1019	0.3592
									50	H8	1	0.7700	0.0114	0.009791	1.0453	0.0400	0.1482
									100	H8	1	1.1350	0.1065	0.1617	0.9487	0.0465	0.1493
									150	H8	1	0.7397	0.1194	0.03719	0.9933	0.0157	0.6548
									200	H8	1	1.1117	0.0155	0.08939	1.0353	0.0221	0.09902
									250	H8	1	0.8360	0.0512	0.0461	1.0483	0.0628	0.2695
									50	H8	2	0.7840	0.0304	0.01446	1.0387	0.0444	0.2348
									100	H8	2	1.2090	0.0874	0.04137	1.0100	0.1071	0.8811
									150	H8	2	0.8400	0.0559	0.05304	1.1533	0.0161	0.0003913
									200	H8	2	1.3070	0.0675	0.008102	1.1090	0.0720	0.06377
									250	H8	2	0.9590	0.0495	0.5111	1.0480	0.0404	0.1333
									50	H8	3	0.7950	0.0425	0.02034	1.0667	0.0520	0.104
									100	H8	3	0.9127	0.0543	0.2088	1.0707	0.0721	0.1751
									150	H8	3	0.9273	0.0344	0.2429	1.0030	0.0562	0.934
									200	H8	3	0.9543	0.0566	0.4826	1.0410	0.0317	0.1239
									250	H8	3	0.9967	0.0516	0.9566	1.1460	0.0310	0.002139
									50	H8	4	0.7870	0.0380	0.01678	1.1337	0.0159	0.0006575
									100	H8	4	1.2567	0.0320	0.008151	1.0957	0.0845	0.1277
									150	H8	4	0.8567	0.0673	0.08425	1.1617	0.0095	0.0001633
									200	H8	4	1.1463	0.0791	0.09483	1.2237	0.0423	0.001092
									250	H8	4	1.1953	0.1435	0.1126	1.1823	0.0365	0.001491

## Sheet: B
S5 Table. (B) Mean relative fitness (growth rate and OD) and statistical analysis of evolved hybrids in maltose and maltose/maltotriose relative to unevolved hybrid.
		Maltose						Maltose/Maltotriose
		Rate			OD			Rate			OD
Generation	Hybrid	Mean	SD	p-value	Mean	SD	p-value	Mean	SD	p-value	Mean	SD	p-value
50	H3	1.022	0.051	0.5144	1.112	0.068	0.02805	1.008	0.052	0.8073	1.078	0.077	0.1203
100	H3	1.035	0.038	0.2125	0.998	0.083	0.9637	0.909	0.067	0.03975	1.036	0.080	0.4769
150	H3	1.046	0.033	0.08247	1.009	0.062	0.8197	1.067	0.144	0.4528	1.210	0.154	0.04017
200	H3	1.036	0.063	0.3947	0.964	0.073	0.4591	1.034	0.063	0.3807	1.278	0.084	0.000111
250	H3	1.043	0.064	0.3078	0.894	0.059	0.02195	0.957	0.071	0.3292	1.318	0.087	4.36e-05
50	H4	1.284	0.055	1.182e-05	1.371	0.272	0.04637	1.109	0.074	0.02989	0.983	0.053	0.6214
100	H4	1.328	0.066	1.402e-05	1.145	0.095	0.0347	1.121	0.068	0.01136	1.025	0.040	0.3607
150	H4	1.368	0.082	2.807e-05	1.194	0.102	0.01134	1.096	0.113	0.1785	1.210	0.044	5.573e-06
200	H4	1.322	0.074	3.818e-05	1.158	0.133	0.08066	1.051	0.090	0.3665	1.294	0.102	0.0003802
250	H4	1.305	0.164	0.01155	1.156	0.086	0.01609	1.085	0.066	0.05296	1.287	0.035	1.647e-08
50	H6	1.122	0.076	0.01812	0.946	0.039	0.08425	1.105	0.062	0.03047	1.161	0.121	0.08128
100	H6	1.188	0.187	0.0009858	1.017	0.117	0.0287	1.105	0.037	0.1207	1.202	0.111	0.8118
150	H6	1.213	0.113	0.003144	1.158	0.068	0.2756	1.149	0.064	0.009707	1.115	0.150	0.003054
200	H6	1.183	0.122	0.0207	1.209	0.085	0.166	1.168	0.102	0.03117	1.108	0.097	0.001665
250	H6	1.176	0.089	0.01342	1.182	0.104	0.3404	1.144	0.080	0.008507	0.875	0.196	0.01391
50	H8	0.784	0.030	0.003335	1.071	0.052	4.314e-06	1.132	0.057	3.083e-06	1.177	0.027	0.04106
100	H8	1.128	0.152	0.004205	1.031	0.091	0.01209	1.164	0.074	0.1903	1.141	0.075	0.5739
150	H8	0.841	0.095	0.2512	1.078	0.087	3.448e-05	1.066	0.089	0.02101	1.227	0.050	0.1588
200	H8	1.130	0.140	0.2758	1.102	0.088	0.0005077	1.051	0.074	0.1556	1.233	0.075	0.07436
250	H8	0.997	0.153	0.07389	1.106	0.073	0.0001071	0.930	0.058	0.9727	1.281	0.074	0.02939

## Sheet: C
S5 Table. (C) SNPs identified in the COX3 gen
	S. cerevisiae parent			S. eubayanus parent			Hybrid
SNP Position	L3	L270	L348	CL216.1	CL450.1	CL710.1	H3-A	H4-A	H6-A	H8-A
145	G	G	G	A	A	A	A	A	G	G
187	T	T	T	A	A	A	A	A	T	T
212	G	G	G	T	T	T	T	T	G	G
214	T	T	T	A	A	A	A	A	T	T
220	T	T	T	A	A	A	A	A	T	T
235	T	T	T	A	A	A	A	A	T	T
244	A	A	A	T	T	T	T	T	A	A
274	C	T	C	T	T	T	T	T	T	C
304	C	C	C	T	T	T	T	T	C	C
319	C	C	C	T	T	T	T	T	C	C
325	T	T	T	A	A	A	A	A	T	T
355	A	A	A	T	T	T	T	T	A	A
365	G	G	G	T	T	T	T	T	G	G
403	T	T	T	A	A	A	A	A	T	T
406	C	C	C	A	A	A	A	A	C	C
442	T	T	T	A	A	A	A	A	T	T
475	C	C	C	T	T	T	T	T	C	C
481	C	T	C	T	T	T	T	T	T	C
484	A	A	A	T	T	T	T	T	A	A
502	C	C	C	T	T	T	T	T	C	C
541	C	C	C	T	T	T	T	T	C	C
547	T	T	T	A	A	A	A	A	T	T
548	A	A	A	T	T	T	T	T	A	A
562	T	T	T	C	C	C	C	C	T	T
583	C	C	C	T	T	T	T	T	C	C
599	G	G	G	A	A	A	A	A	G	G
561	T	T	T	C	C	C	C	C	T	T
622	T	T	T	C	C	C	C	C	T	T
625	T	T	T	A	A	A	A	A	T	T
628	A	A	A	T	T	T	T	T	A	A
631	A	A	A	T	T	T	T	T	A	A
652	A	A	A	T	T	T	T	T	A	A
661	A	A	A	T	T	T	T	T	A	A
679	T	T	T	C	C	C	C	C	T	T
689	A	A	A	T	T	T	T	T	A	A
691	G	G	G	A	A	A	A	A	G	G

## Sheet: D
S5 Table. (D) Identity matrix derived from COX3 gen multiple alignment
	H4-A	H3-A	CL710.1	CL450.1	CL216.1	H8-A	L348	L3	H6-A	L270
H4-A		100.00	100.00	100.00	100.00	93.89	93.89	93.89	94.23	94.23
H3-A	100.00		100.00	100.00	100.00	93.89	93.89	93.89	94.23	94.23
CL710.1	100.00	100.00		100.00	100.00	93.89	93.89	93.89	94.23	94.23
CL450.1	100.00	100.00	100.00		100.00	93.89	93.89	93.89	94.23	94.23
CL216.1	100.00	100.00	100.00	100.00		93.89	93.89	93.89	94.23	94.23
H8-A	93.89	93.89	93.89	93.89	93.89		100.00	100.00	99.66	99.66
L348	93.89	93.89	93.89	93.89	93.89	100.00		100.00	99.66	99.66
L3	93.89	93.89	93.89	93.89	93.89	100.00	100.00		99.66	99.66
H6-A	94.23	94.23	94.23	94.23	94.23	99.66	99.66	99.66		100.00
L270	94.23	94.23	94.23	94.23	94.23	99.66	99.66	99.66	100.00
