# Supplementary material for: Wild Patagonian yeast improve the evolutionary potential of novel interspecific hybrid strains for lager brewing
Source: PLoS Genet. 2024 Jun 20;20(6):e1011154. doi: 10.1371/journal.pgen.1011154 (PMC11189258; doi:10.1371/journal.pgen.1011154)
Supplement: S6 Table — (A) Mean relative fitness and statistical analysis for maximum CO2 loss of each of the evolved lines in maltose and maltose/maltotriose relative to unevolved hybrid. (B) Mean relative fitness and statistical analysis for maximum CO2 loss of evolved hybrids in maltose and maltose/maltotriose relative to unevolved hybrid. (C) Maltotriose uptake and statistical analysis of evolved lines in maltose and maltose/maltotriose relative to commercial lager strain W34/70. (D) Mean relative fitness and statistical analysis for maximum CO2 loss of evolved lines in maltose and maltose/maltotriose relative to commercial lager strain W34/70. (XLSX) [file pgen.1011154.s015.xlsx]

## Sheet: A
S6 Table. (A) Mean relative fitness (maximum CO2 loss) and statistical analysis of each of the evolved lines in maltose and maltose/maltotriose relative to unevolved hybrid.
			Maltose						Maltose/Maltotriose
			Max CO2 loss relative ancestral hybrid						Max CO2 loss relative ancestral hybrid
Generation	Hybrid	Line	Mean	SD	p-value	Generation	Hybrid	Line	Mean	SD	p-value
50	H3	1	0.920	0.051	0.05152	50	H3	1	1.077	0.063	0.1023
100	H3	1	1.002	0.044	0.9409	100	H3	1	1.025	0.016	0.0513
150	H3	1	1.017	0.057	0.6353	150	H3	1	1.215	0.151	0.06968
200	H3	1	1.036	0.016	0.01758	200	H3	1	1.158	0.039	0.002113
250	H3	1	1.028	0.111	0.6813	250	H3	1	0.986	0.038	0.55
50	H3	2	1.006	0.012	0.3959	50	H3	2	1.031	0.017	0.03198
100	H3	2	1.071	0.016	0.001495	100	H3	2	1.056	0.117	0.4496
150	H3	2	1.044	0.053	0.2221	150	H3	2	1.008	0.051	0.8069
200	H3	2	1.050	0.071	0.28	200	H3	2	1.286	0.140	0.02408
250	H3	2	1.224	0.025	9.686e-05	250	H3	2	1.195	0.089	0.01881
50	H3	3	1.000	0.010	0.9584	50	H3	3	1.009	0.046	0.7419
100	H3	3	1.062	0.057	0.133	100	H3	3	0.979	0.025	0.223
150	H3	3	1.109	0.019	0.0005581	150	H3	3	1.040	0.059	0.3094
200	H3	3	1.051	0.022	0.01563	200	H3	3	1.227	0.213	0.1384
250	H3	3	1.119	0.024	0.0009284	250	H3	3	1.154	0.046	0.004455
50	H4	1	0.970	0.059	0.4295	50	H3	4	1.018	0.015	0.09755
100	H4	1	1.050	0.037	0.08192	100	H3	4	0.973	0.104	0.6809
150	H4	1	0.822	0.038	0.001233	150	H3	4	1.329	0.134	0.01315
200	H4	1	1.027	0.064	0.506	200	H3	4	1.410	0.203	0.0248
250	H4	1	1.073	0.021	0.003727	250	H3	4	1.269	0.033	0.0001522
50	H4	2	1.042	0.112	0.5513	50	H4	1	1.029	0.011	0.01061
100	H4	2	1.023	0.025	0.1755	100	H4	1	0.925	0.034	0.0178
150	H4	2	1.048	0.055	0.2052	150	H4	1	1.285	0.065	0.001626
200	H4	2	1.352	0.174	0.0247	200	H4	1	1.375	0.158	0.01475
250	H4	2	1.258	0.037	0.0002696	250	H4	1	1.166	0.037	0.001555
50	H4	3	1.006	0.003	0.02728	50	H4	2	0.986	0.031	0.4671
100	H4	3	1.027	0.014	0.02769	100	H4	2	0.944	0.010	0.0007336
150	H4	3	1.084	0.107	0.247	150	H4	2	1.236	0.170	0.07399
200	H4	3	1.150	0.048	0.005696	200	H4	2	1.173	0.120	0.06685
250	H4	3	1.242	0.024	5.943e-05	250	H4	2	1.121	0.027	0.00138
50	H6	1	0.945	0.038	0.06676	50	H4	3	1.020	0.033	0.3537
100	H6	1	1.034	0.013	0.01079	100	H4	3	0.950	0.027	0.03372
150	H6	1	1.026	0.040	0.3139	150	H4	3	1.207	0.102	0.02471
200	H6	1	1.033	0.021	0.05258	200	H4	3	1.191	0.041	0.00129
250	H6	1	0.988	0.152	0.8981	250	H4	3	1.077	0.055	0.07263
50	H6	2	0.986	0.064	0.7226	50	H4	4	1.023	0.016	0.06779
100	H6	2	1.042	0.010	0.002192	100	H4	4	0.983	0.016	0.1373
150	H6	2	0.996	0.033	0.8588	150	H4	4	1.211	0.048	0.001618
200	H6	2	0.977	0.016	0.06302	200	H4	4	1.126	0.006	4.324e-06
250	H6	2	1.033	0.174	0.7566	250	H4	4	1.106	0.023	0.001431
50	H6	3	0.971	0.009	0.004395	50	H6	1	1.009	0.008	0.1369
100	H6	3	0.994	0.012	0.4397	100	H6	1	1.054	0.011	0.001047
150	H6	3	0.963	0.010	0.002964	150	H6	1	1.006	0.033	0.7495
200	H6	3	0.963	0.032	0.1099	200	H6	1	1.041	0.056	0.2764
250	H6	3	0.934	0.141	0.4633	250	H6	1	0.990	0.009	0.1247
50	H8	1	0.910	0.038	0.01479	50	H6	2	1.023	0.003	0.0001692
100	H8	1	0.952	0.006	0.0001389	100	H6	2	0.957	0.022	0.02685
150	H8	1	1.027	0.094	0.6454	150	H6	2	0.973	0.020	0.07696
200	H8	1	0.943	0.005	3.881e-05	200	H6	2	1.097	0.013	0.000214
250	H8	1	1.083	0.116	0.2846	250	H6	2	0.969	0.079	0.5299
50	H8	2	0.937	0.037	0.04309	50	H6	3	1.042	0.011	0.002215
100	H8	2	1.005	0.012	0.4862	100	H6	3	1.002	0.050	0.9482
150	H8	2	0.989	0.015	0.2765	150	H6	3	0.990	0.074	0.8058
200	H8	2	0.931	0.008	9.929e-05	200	H6	3	1.023	0.012	0.03034
250	H8	2	1.074	0.182	0.5177	250	H6	3	0.922	0.050	0.05422
50	H8	3	0.916	0.126	0.3118	50	H6	4	0.985	0.015	0.1658
100	H8	3	0.949	0.009	0.0006395	100	H6	4	1.054	0.052	0.1462
150	H8	3	0.989	0.087	0.8427	150	H6	4	1.028	0.030	0.1824
200	H8	3	1.018	0.161	0.8532	200	H6	4	1.057	0.032	0.03703
250	H8	3	1.096	0.030	0.004945	250	H6	4	0.995	0.047	0.8628
						50	H8	1	0.946	0.017	0.004929
						100	H8	1	0.922	0.057	0.07939
						150	H8	1	0.900	0.022	0.001474
						200	H8	1	1.014	0.019	0.2709
						250	H8	1	1.027	0.038	0.287
						50	H8	2	0.907	0.016	0.0005317
						100	H8	2	0.985	0.077	0.7565
						150	H8	2	0.899	0.036	0.00828
						200	H8	2	1.078	0.019	0.001922
						250	H8	2	0.962	0.009	0.00212
						50	H8	3	0.949	0.021	0.01337
						100	H8	3	1.031	0.137	0.7184
						150	H8	3	1.109	0.177	0.3469
						200	H8	3	1.112	0.024	0.001252
						250	H8	3	1.038	0.043	0.2029
						50	H8	4	0.954	0.017	0.01007
						100	H8	4	0.990	0.097	0.8624
						150	H8	4	0.966	0.087	0.5306
						200	H8	4	1.028	0.030	0.1905
						250	H8	4	0.989	0.075	0.8172

## Sheet: B
S6 Table. (B) Mean relative fitness (maximum CO2 loss) and statistical analysis evolved hybrids in maltose and maltose/maltotriose relative to unevolved hybrid.
		Maltose			Maltose/Maltotriose
		Max CO2 loss relative ancestral hybrid			Max CO2 loss relative ancestral hybrid
Generation	Hybrid	Mean	SD	p-value	Mean	SD	p-value
50	H3	0.975	0.049	0.4205	1.034	0.044	0.2153
100	H3	1045	0.049	0.1552	1009	0.077	0.8549
150	H3	1.057	0.058	0.1282	1.148	0.165	0.1556
200	H3	1.045	0.031	0.04072	1.270	0.170	0.01904
250	H3	1.124	0.103	0.0708	1.151	0.119	0.05149
50	H4	1.006	0.070	0.8892	1.014	0.027	0.3924
100	H4	1.033	0.027	0.06183	0.950	0.030	0.01523
150	H4	0.985	0.138	0.8547	1.235	0.097	0.001311
200	H4	1.176	0.171	0.1152	1.216	0.132	0.01599
250	H4	1.191	0.092	0.006003	1.117	0.046	0.0009314
50	H6	0.967	0.041	0.2159	1.015	0.023	0.3067
100	H6	1.023	0.025	0.142	1.017	0.054	0.6035
150	H6	0.995	0.038	0.8343	0.999	0.039	0.9799
200	H6	0.991	0.038	0.6895	1.054	0.040	0.04106
250	H6	0.985	0.142	0.864	0.969	0.054	0.3482
50	H8	0.921	0.069	0.0851	0.939	0.025	0.001143
100	H8	0.969	0.028	0.09761	0.982	0.092	0.7465
150	H8	1.002	0.067	0.9656	0.968	0.124	0.6744
200	H8	0.964	0.090	0.5218	1.058	0.046	0.05232
250	H8	1.084	0.109	0.2244	1.004	0.051	0.8933

## Sheet: C
S6 Table. (C) Maltotriose uptake and statistical analysis of evolved lines in maltose and maltose/maltotriose relative to commercial Lager strain W34/70
		Maltose			Maltose/Maltotriose
Hybrid	Line	Mean	SD	p-value	Mean	SD	p-value
H3	Unevolved	7.4	2.12	< 2e-16	7.4	2.12	< 2e-16
	1	17.3	6.92	< 2e-16	47.3	4.19	< 2e-16
	2	12.7	2.43	< 2e-16	100.0	0.00	1.00
	3	6.0	3.16	< 2e-16	100.0	0.00	1.00
	4				100.0	0.00	1.00
H4	Unevolved	11.9	2.61	< 2e-16	11.9	2.61	< 2e-16
	1	14.3	2.95	< 2e-16	100.0	0.00	1.00
	2	100.0	0.00	< 2e-16	100.0	0.00	1.00
	3	100.0	0.00	< 2e-16	100.0	0.00	1.00
	4				100.0	0.00	1.00
H6	Unevolved	5.3	0.95	< 2e-16	5.3	0.95	< 2e-16
	1	3.5	1.22	< 2e-16	29.8	3.44	< 2e-16
	2	22.6	5.38	< 2e-16	25.1	16.03	< 2e-16
	3	10.9	1.33	< 2e-16	23.6	0.84	< 2e-16
	4				100.0	0.00	1.00
H8	Unevolved	2.8	3.44	< 2e-16	2.8	3.44	< 2e-16
	1	31.2	12.32	< 2e-16	24.1	2.17	< 2e-16
	2	19.3	4.86	< 2e-16	21.6	0.75	< 2e-16
	3	14.3	0.49	< 2e-16	18.9	1.80	< 2e-16
	4				19.6	0.49	< 2e-16

## Sheet: D
S6 Table. (D) Mean relative fitness (maximum CO2 loss) and statistical analysis of evolved lines in maltose and maltose/maltotriose relative to commercial Lager strain (W34/70)
		Maltose			Maltose/Maltotriose
Hybrid	Line	Mean	SD	p-value	Mean	SD	p-value
H3	Unevolved	0.797	0.047	0.00210	0.797	0.047	0.00210
	1	0.780	0.084	0.00112	0.787	0.030	0.00131
	2	0.929	0.019	0.28991	0.954	0.071	0.51810
	3	0.849	0.018	0.01791	0.921	0.037	0.23317
	4				1.013	0.027	0.86715
H4	Unevolved	0.740	0.037	0.00023	0.740	0.037	0.00023
	1	0.821	0.016	0.00598	0.977	0.032	0.75268
	2	0.954	0.071	0.51810	0.940	0.023	0.38698
	3	0.951	0.018	0.49080	0.903	0.046	0.13669
	4				0.927	0.019	0.27668
H6	Unevolved	0.755	0.049	0.00045	0.755	0.049	0.00045
	1	0.777	0.120	0.00103	0.841	0.008	0.01276
	2	0.813	0.137	0.00403	0.823	0.067	0.00633
	3	0.735	0.111	0.00020	0.783	0.043	0.00121
	4				0.845	0.040	0.01518
H8	Unevolved	0.747	0.007	0.00028	0.747	0.007	0.00028
	1	0.870	0.093	0.04185	0.837	0.031	0.01037
	2	0.864	0.146	0.03283	0.783	0.008	0.00121
	3	0.881	0.024	0.06451	0.845	0.035	0.01518
	4				0.805	0.061	0.00299
