# Supplementary material for: Wild Patagonian yeast improve the evolutionary potential of novel interspecific hybrid strains for lager brewing
Source: PLoS Genet. 2024 Jun 20;20(6):e1011154. doi: 10.1371/journal.pgen.1011154 (PMC11189258; doi:10.1371/journal.pgen.1011154)
Supplement: S7 Table — (A) Fermentative capacity, maltotriose uptake and ethanol production of evolved individuals of H3-A and H4-A hybrids. (B) Volatile compounds production of H3-4-C1 and W34/70 in beer wort. (XLSX) [file pgen.1011154.s016.xlsx]

## Sheet: A
S7 Table. (A) Fermentative capacity, maltotriose uptake and ethanol production of evolved individuals of H3-A and H4-A hybrids.
		Maximum CO2 loss (g/L)			Maltotriose uptake (%)			Ethanol production (% v/v)
Hybrid	Colony	Mean	SD	p-value	Mean	SD	p-value	Mean	SD	p-value
W34/70		34.5	0.866		100.0	0.0000		3.51	0.1300
H3-A		27.8	0.764	4.6e-05	5.4	0.8205	<2e-16	2.90	0.0153	7.5e-08
H3	C1	36.0	0.500	0.21508	100.0	0.0000	1	3.56	0.0321	0.52254
H3	C2	32.5	1.732	0.11620	100.0	0.0000	1	3.50	0.0473	0.85791
H3	C3	34.0	2.646	0.73999	100.0	0.0000	1	3.60	0.1473	0.26382
H4-A		27.7	1.155	4.4e-05	10.4	1.2423	2e-16	2.97	0.0503	2.3e-07
H4	C1	33.8	0.289	0.63659	100.0	0.0000	1	3.50	0.0252	0.85791
H4	C2	32.2	0.289	0.07611	100.0	0.0000	1	3.54	0.0252	0.67690
H4	C3	32.3	1.258	0.09400	100.0	0.0000	1	3.78	0.0850	0.00102

## Sheet: B
S7 Table. (B) Volatile compounds production of H3-4-C1 and W34/70 in beer wort
	Relative abundance and SEM
	H3-4-C1		W34/70
Compound Name	Mean	SD	Mean	SD	p-value
1-Butanol, 3-methyl-, acetate	1.265E+08	3.400E+07	1.647E+08	3.688E+07	0.2575
Hexanoic acid, ethyl ester	1.026E+09	2.186E+08	8.967E+08	4.422E+07	0.3721
7-Octenoic acid, ethyl ester	6.057E+07	2.918E+06	ND	ND	3.571E-06
Octanoic acid, ethyl ester	3.832E+09	6.474E+08	1.004E+10	1.071E+09	0.00101
Acetic acid, 2-phenylethyl ester	1.785E+09	3.861E+08	2.255E+09	8.369E+07	0.1088
Nonanoic acid, ethyl ester	ND	ND	9.217E+07	1.052E+07	0.0001101
Ethyl 9-decenoate	2.013E+09	5.087E+08	5.983E+09	7.943E+08	0.001882
Decanoic acid, ethyl ester	1.781E+09	5.310E+08	6.854E+09	6.597E+08	0.000487
Octanoic acid, 3-methylbutyl ester	6.236E+07	3.796E+07	1.275E+08	2.380E+07	0.06552
Dodecanoic acid, ethyl ester	3.470E+08	8.948E+07	1.245E+08	1.448E+07	0.01313
Tetradecanoic acid, ethyl ester	6.133E+07	1.589E+07	ND	ND	0.002604
Hexadecanoic acid, ethyl ester	ND	ND	5.587E+07	5.096E+06	4.53E-05
Isopropyl palmitate	1.476E+08	3.866E+07	8.253E+07	1.817E+07	0.05772
1-Octanol	1.920E+08	2.888E+07	ND	ND	0.0003247
Phenylethyl Alcohol	7.950E+09	1.155E+09	6.131E+09	4.910E+08	0.06597
Citronellol	ND	ND	1.401E+08	2.859E+06	1.155E-07
Octanoic acid	1.895E+08	8.344E+07	3.176E+08	3.319E+07	0.06882
2-Methoxy-4-vinylphenol	3.983E+08	1.458E+08	ND	ND	0.009099
ND: non-detected
