# Supplementary material for: Wild Patagonian yeast improve the evolutionary potential of novel interspecific hybrid strains for lager brewing
Source: PLoS Genet. 2024 Jun 20;20(6):e1011154. doi: 10.1371/journal.pgen.1011154 (PMC11189258; doi:10.1371/journal.pgen.1011154)
Supplement: S8 Table — (A) Bioinformatics summary statistics. (B) Genomic contributions (%) from parental strains in the H3-E and H4-E hybrids. (C) LOH regions. (D) SnpEff analysis of the novel polymorphisms in H3-E, H4-E, and evolved population. (E) Number of SNPs in evolved H3-4 and H4-1 populations. (F) CNV results comparing evolved hybrids with their ancestral hybrid. Only CNVs with 1 or more copies are listed. (G) RNA-seq analysis between H3-E and H3-A hybrids. (H) Enriched GO terms of hybrid genes showing differential expression between ancestral and evolved hybrids. (I) Genes exhibiting Allele-Specific Expression (ASE), with values approximating 1 indicating overexpression of S. cerevisiae alleles, and values close to 0 representing overexpression of S. eubayanus alleles. (XLSX) [file pgen.1011154.s017.xlsx]

## Sheet: A
S8 Table. (A) Bioinformatics Summary statistics
Line or Individual	Number of reads	Number of mapped reads	% Mapped	Mean mapping quality	Mean Coverage (X)	Std Coverage (X)
H3-A	7.5 M	6.5 M	86.5%	56.6	20.6x	32.9x
H3-E	8.0 M	6.8 M	85.7%	56.6	21.7x	29.8x
H3-50	8.8 M	8.4 M	96.0%	56.8	48.1x	92.9x
H3-100	8.8 M	8.4 M	95.2%	56.8	48x	88.6x
H3-150	9.7 M	9.3 M	96.3%	56.8	52.9x	82.7x
H3-200	10.3 M	10.0 M	96.3%	56.8	56.9x	80.3x
H3-250	10.0 M	9.4 M	94.5%	56.8	53.4x	77.0x
H4-A	4.4 M	4.1 M	93.1%	57.1	23.0x	33.0x
H4-E	7.1 M	6.5 M	92.2%	57.1	36.8x	40.9x
H4-50	15.5 M	14.9 M	95.95	57.1	86.6x	52.1x
H4-100	15.3 M	14.6 M	95.85	57.2	86.1x	38.0x
H4-150	17.8 M	16.8 M	94.65	57.2	97.6x	41.8x
H4-200	17.5 M	16.7 M	95.75	57.2	98.1x	40.7x
H4-250	15.6 M	15.1 M	96.45	57.1	89.7x	36.9x

## Sheet: B
S8 Table. (B) Genomic contribution (%) from parental strains in the H3-E and H4-E hybrids
Hybrid	S. cerevisiae	S. eubayanus	S.eubayanus mitochondria
H3-A	49.9	50	99.5
H3-E	50	50	99.5
H4-A	50.2	49.8	97.4
H4-E	50.1	49.9	97.9

## Sheet: C
S8 Table. (C) LOH regions
	Chromosome	start	end	log2	p_bin test
L3 vs H3A	Seub-10	1	1000	-22083	3.32E-59
	Seub-1	1	1001	-252693	2.40E-08
	Seub-5	1	1001	-351371	7.90E-05
	Seub-2	1	1001	-222141	6.64E-04
L270 vs H4A	Seub-2	1066289	1067289	-230379	2.84E-192
	Seub-13	958463	959464	-212202	4.36E-58
	Seub-10	756789	757789	-751927	3.92E-37
	Seub-10	758789	759789	-325649	1.14E-05

## Sheet: D
S8 Table. (D) SnpEff analysis of the novel polymorphisms in H3-E, H4-E and evolved population
										Ancestral		G50		G100		G150		G200		G250		Evolved
Hybrid	Genome	Chromosome	Position	Refernece Allele	Alternatice Allele	SnpEFF prediction	Systematic Name	Gene Name	Mutation type	Genotype	AD (REF,ALT)	Genotype	AD (REF,ALT)	Genotype	AD (REF,ALT)	Genotype	AD (REF,ALT)	Genotype	AD (REF,ALT)	Genotype	AD (REF,ALT)	Genotype	AD (REF,ALT)	Result
H3	S. eubayanus	chrII	917249	GGC	GGCAAGTTCCTTGTCCCATTTTTCTGCATAGC	MODIFIER	YDR338C	YDR338C	upstream_gene_variant	0/0	8,1	0/1	8,15	0/1	6,15	0/1	8,11	0/1	5,10	0/1	3,12	0/0	7,1	Appeared in L50, not in H3E
		chrVIII	186753	A	T	MODERATE	YOR039W	CKB2	missense_variant	0/0	21,0	0/0	39,0	0/0	44,0	0/0	51,0	0/0	54,0	0/0	41,0	1/1	0,19	Appeared in H3E
		chrXI	173828	G	A	MODERATE	YKL137W	CMC1	missense_variant	0/0	20,0	0/0	43,0	0/0	46,0	0/0	48,0	0/0	47,0	0/0	56,0	1/1	0,22	Appeared in H3E
	S. cerevisiae	chrXV	160888	T	A	HIGH	YOL081W	IRA2	stop_gained	0/0	22,0	0/1	19,13	0/1	7,34	1/1	0,41	1/1	0,48	1/1	0,49	1/1	0,18	Appeared in L50, in H3E
H4	S. eubayanus	chrVII	133542	T	G	MODERATE	YGL197W	MDS3	missense_variant	0/0	33,0	0/1	19,92	1/1	4,77	1/1	0,88	1/1	0,90	1/1	0,86	1/1	0,44	Appeared in L50, fixed afterwards
		chrVIII	594071	T	C	MODERATE	YOR271C	FSF1	missense_variant	0/0	27,0	0/0	93,0	0/0	95,0	0/0	87,0	0/0	107,0	0/0	117,0	1/1	0,36	Appered in H4E
		chrXII	170776	G	A	LOW	YLR007W	NSE1	synonymous_variant	0/0	17,0	0/0	61,0	0/0	66,0	0/1	49,11	0/1	69,22	0/1	60,26	0/0	28,0	Appeared in L150, not in H4E
		chrXIII	496147	G	C	MODERATE	YMR116C	ASC1	missense_variant	0/0	15,0	0/0	66,0	0/0	81,0	0/0	79,1	0/1	87,12	0/0	74,2	1/1	0,26	Appeared in L200, in H4E
	S. cerevisiae	chrIV	813793	C	T	MODERATE	YDR180W	SCC2	missense_variant	0/0	25,0	0/0	64,0	0/0	64,1	0/1	39,14	0/1	45,16	0/1	40,14	0/0	23,0	Appeared in L100, not in H4E
		chrXIV	668485	C	T	MODIFIER	YNR031C	SSK2	upstream_gene_variant	0/0	18,0	0/0	81,0	0/0	99,1	0/0	92,8	0/0	72,5	0/1	69,12	1/1	0,38	Appeared in L250, in H4E

## Sheet: E
S8 Table. (E) Number of SNPs in evolved H3-4 and H4-1 populations.
		Subgenome
Population	Generation	S. cerevisiae	S. eubayanus	Total
H3-4	50	1	1	2
	100	1	1	2
	150	1	1	2
	200	1	1	2
	250	1	1	2
H4-1	50	1	0	1
	100	1	0	1
	150	2	1	3
	200	3	1	4
	250	2	2	4

## Sheet: F
S8 Table. (F) CNV results comparing evolved hybrids with their ancestral hybrid. Only CNVs with 1 or more copies are listed
Hybrid	Gene	Chromosome	Start	End	log2	Depth	Weight	Probes
H3-E	IMA1-Scer	chrVII	1041229	1045230	1.47187	58.7488	3.96688	4
	MAL13-Scer	chrVII	1044230	1047230	1.89396	76.0822	2.9596	3
	MAL11-Scer	chrVII	1047230	1051231	1.82195	71.2084	3.97853	4
H4-E	MAL13-Scer	chrVII	1044230	1047230	1.1248	77.8493	2.98841	3
	MAL11-Scer	chrVII	1047230	1051231	1.08587	74.3796	3.90649	4

## Sheet: G
S8 Table. (G) RNA-seq analysis between H3-E and H3-A hybrids.
Gene ID	H3-A R1	H3-A R2	H3-E R1	H3-E R3	Base Mean	log2FoldChange	lfcSE	stat	pvalue	padj	Genr	Gene Name	Description
216_G0000010.mRNA.1	123.00704695828219	96.55061011844667	51.33724292665719	106.2120412392709	94.27673531066424	-0.4919371011706925	0.5362233838321402	-0.9174107582833219	0.35892743734876575	NA	216_G0000010	216_G0000010	NA
216_G0000020.mRNA.1	157.22705250306745	225.28475694304223	230.6659682184049	145.1564563603369	189.58355850621288	-0.016477709691296652	0.3909201927648246	-0.04215108351082174	0.9663782575761376	NA	216_G0000020	216_G0000020	NA
216_G0000030.mRNA.1	382.89411609570544	428.68470892590324	472.5839348864881	433.1091014979158	429.3179653515032	0.1607027758070359	0.24477931611572842	0.6565210588751614	0.5114889224194343	0.9111684068991478	YAL062W	GDH3	NADP(+)-dependent glutamate dehydrogenase; synthesizes glutamate from ammonia and alpha-ketoglutarate; rate of alpha-ketoglutarate utilization differs from Gdh1p; expression regulated by nitrogen and carbon sources; GDH3 has a paralog, GDH1, that arose from the whole genome duplication
216_G0000040.mRNA.1	2908.700471306748	3406.3055249787985	3080.9378255025363	3866.118301109461	3315.515530724386	0.1371749183413583	0.1492794738626409	0.9189134633980519	0.35814083725876666	0.8482454660323259	YAL061W	BDH2	Putative medium-chain alcohol dehydrogenase with similarity to BDH1; transcription induced by constitutively active PDR1 and PDR3
216_G0000050.mRNA.1	3655.9914032036804	3375.4093297408954	4008.52444769789	4159.971615204777	3799.9741989618105	0.21562257537010354	0.12163538187155873	1.7726961682727391	0.07627906638265752	0.570973230960981	YAL060W	BDH1	NAD-dependent (R,R)-butanediol dehydrogenase; catalyzes oxidation of (R,R)-2,3-butanediol to (3R)-acetoin, oxidation of meso-butanediol to (3S)-acetoin, and reduction of acetoin; enhances use of 2,3-butanediol as an aerobic carbon source
216_G0000060.mRNA.1	304.28058984417174	287.0771474188481	441.6409391498728	230.12608935175362	315.7811914411616	0.18935970743825875	0.33785463590004483	0.5604768658384824	0.5751542149649325	0.9290624574983607	YAL059W	ECM1	Pre-ribosomal factor involved in 60S ribosomal protein subunit export; associates with the pre-60S particle; shuttles between the nucleus and cytoplasm
216_G0000070.mRNA.1	204.3951682539877	193.10122023689334	135.72723129924435	227.76582176865872	190.24736038969604	-0.13644057610259577	0.38212548226437637	-0.35705699419490255	0.7210491388371565	NA	YAL058W	CNE1	Calnexin; integral membrane ER chaperone involved in folding and quality control of glycoproteins; chaperone activity is inhibited by Mpd1p, with which Cne1p interacts; 24% identical to mammalian calnexin; Ca+ binding not yet shown in yeast
216_G0000080.mRNA.1	1506.6051089852758	1261.5946388810364	1256.7075768484438	1315.8491775754119	1335.189125572542	-0.10745612721120833	0.1666069074980627	-0.6449680197830803	0.5189479103624219	0.9147034384429633	YAL056W	GPB2	Multistep regulator of cAMP-PKA signaling; inhibits PKA downstream of Gpa2p and Cyr1p, thereby increasing cAMP dependency; inhibits Ras activity through direct interactions with Ira1p/2p; regulated by G-alpha protein Gpa2p; GPB2 has a paralog, GPB1, that arose from the whole genome duplication
216_G0000090.mRNA.1	257.1124740932515	195.67590317338525	111.81673459367799	210.0638148954469	193.6672316889404	-0.5027819764954019	0.4015293159491849	-1.2521675417568539	0.2105088206064129	NA	YAL055W	PEX22	Putative peroxisomal membrane protein; required for import of peroxisomal proteins; functionally complements a Pichia pastoris pex22 mutation
216_G0000100.mRNA.1	2461.9906691950914	2747.1866932368694	2098.4977108650005	2446.417349877873	2438.5231057937085	-0.1974134635830404	0.14423908117477688	-1.368654472665638	0.17110730787415482	0.7049129525737661	YAL054C	ACS1	Acetyl-coA synthetase isoform; along with Acs2p, acetyl-coA synthetase isoform is the nuclear source of acetyl-coA for histone acetylation; expressed during growth on nonfermentable carbon sources and under aerobic conditions
216_G0000110.mRNA.1	2205.803060116564	2564.3842047459434	1991.6037255930569	2027.469853878527	2197.3152110835226	-0.24649985466723218	0.14312787572813487	-1.7222351230549096	0.08502693472331861	0.5887088901170048	YAL053W	FLC2	Putative calcium channel involved in calcium release under hypotonic stress; required for uptake of FAD into endoplasmic reticulum; involved in cell wall maintenance; FLC2 has a paralog, YOR365C, that arose from the whole genome duplication
216_G0000120.mRNA.1	705.6720062343556	572.8669533694502	492.2749321734251	496.83632624147833	566.9125545046774	-0.37218319237705205	0.22432959564120783	-1.6590909073465316	0.0970974752298732	0.6094475534601264	YAL051W	OAF1	Oleate-activated transcription factor; subunit of a heterodimeric complex with Pip2p, which binds to oleate-response elements (ORE) in the promoter of genes involved in beta-oxidation of fatty acids, peroxisome organization and biogenesis, activating transcription in the presence of oleate; regulates chromatin silencing at telomeres; involved in diauxic shift; OAF1 has a paralog, PIP2, that arose…
216_G0000130.mRNA.1	221.96760353374228	154.48097618951468	158.23122819860092	155.777660484264	172.61436710153046	-0.26498416515603185	0.3797034929193558	-0.697871286668177	0.4852576926226073	NA	YAL049C	AIM2	Cytoplasmic protein involved in mitochondrial function or organization; null mutant displays reduced frequency of mitochondrial genome loss; potential Hsp82p interactor
216_G0000140.mRNA.1	133.18056212024538	195.67590317338525	192.69047345074068	197.08234318842491	179.65732048319904	0.24930146247536916	0.37522612920931275	0.6644032573123422	0.5064322486406263	NA	YAL048C	GEM1	Outer mitochondrial membrane GTPase, subunit of the ERMES complex; potential regulatory subunit of the ERMES complex that links the ER to mitochondria and may promote inter-organellar calcium and phospholipid exchange as well as coordinating mitochondrial DNA replication and growth; cells lacking Gem1p contain collapsed, globular, or grape-like mitochondria; ortholog of metazoan Miro GTPases
216_G0000150.mRNA.1	364.3968158012269	352.73156229939184	211.67822083457278	293.8533140953162	305.66497825762696	-0.5098952423287817	0.29762314084209085	-1.713224451855763	0.08667125484450491	0.5921214512818155	YAL047C	SPC72	Gamma-tubulin small complex (gamma-TuSC) receptor; recruits the gamma-TuSC complex to the cytoplasmic side of the SPB, connecting nuclear microtubules to the SPB; involved in astral microtubule formation, stabilization, and with Stu2p, anchoring astral MTs at the cytoplasmic face of the SPB, and regulating plus-end MT dynamics; regulated by Cdc5 kinase
216_G0000160.mRNA.1	36.99460058895705	30.896195237902933	26.02024641488104	24.782809622496544	29.67346296605939	-0.4193703538221591	0.8447545427058748	-0.49644048373963556	0.619583668347963	NA	YAL046C	BOL3	Protein involved in Fe-S cluster transfer to mitochondrial clients; protects [4Fe-4S] clusters from damage due to oxidative stress by acting along with Nfu1p at a late step in the transfer of [4Fe-4S] clusters from the ISA complex to mitochondrial client proteins like lipoate synthase and succinate dehydrogenase; sequence similarity to human BOLA family member, BOLA3, mutations of which are assoc…
216_G0000170.mRNA.1	61.965955986503054	93.97592718195476	82.98348856637737	94.41070332379635	83.33401876465788	0.18913743566006588	0.5293307644837814	0.35731426992443593	0.720856548323427	NA	YAL044W-A	BOL1	Mitochondrial matrix protein involved in Fe-S cluster biogenesis; facilitates [4Fe-2S] cluster inception into mitochondrial proteins such as lipoate synthase and succinate dehydrogenase; interacts and may function with Grx5p at an early step in Fe-S cluster biosynthesis; forms dimeric complexes with Grx5p and Nfu1p that alter the stability of shared Fe/S clusters; sequence similarity to human BOL…
216_G0000180.mRNA.1	235.84057875460118	146.75692738003895	108.30048507815353	181.740603898308	168.1596487777754	-0.41020108882945056	0.42451983228345397	-0.9662707313884862	0.3339087277235619	NA	YAL044C	GCV3	H subunit of the mitochondrial glycine decarboxylase complex; glycine decarboxylase is required for the catabolism of glycine to 5,10-methylene-THF; also required for all protein lipoylation; expression is regulated by levels of 5,10-methylene-THF
216_G0000190.mRNA.1	800.93310275092006	738.9340027731785	846.0096334351863	752.925359007276	784.7005244916402	0.05495035048152539	0.19373444054026706	0.2836374902071382	0.7766882034678382	0.9664598593522862	YAL043C	PTA1	Subunit of holo-CPF; holo-CPF is a multiprotein complex and functional homolog of mammalian CPSF, required for the cleavage and polyadenylation of mRNA and snoRNA 3' ends; involved in pre-tRNA processing; binds to the phosphorylated CTD of RNAPII
216_G0000200.mRNA.1	322.77789013865026	423.5353430529194	419.8401921536211	368.20174296280584	383.58879207699914	0.0828294926887884	0.26972634700426484	0.3070871407585508	0.7587770453238822	0.9623127746359577	YAL042W	ERV46	Protein localized to COPII-coated vesicles; forms a complex with Erv41p; involved in the membrane fusion stage of transport
216_G0000210.mRNA.1	978.5071855779139	889.5529545579553	918.4443734549902	974.7905118181974	940.3237563522642	0.017756112168003088	0.17959823685358722	0.09886573765464243	0.9212448729797337	0.9857531176404312	YAL041W	CDC24	Guanine nucleotide exchange factor (GEF) for Cdc42p; required for polarity establishment and maintenance, and mutants have morphological defects in bud formation and shmooing; relocalizes from nucleus to cytoplasm upon DNA replication stress; thermosensitivity of the cdc24-4 mutant in the presence of sorbitol is functionally complemented by human CDC42
216_G0000220.mRNA.1	1500.1310538822083	1417.362956538797	1583.718781792219	1268.6438259135136	1442.4641545316845	-0.030992915837085747	0.16879277936501066	-0.18361517568274796	0.8543153570659989	0.9753794413889983	YAL040C	CLN3	G1 cyclin involved in cell cycle progression; activates Cdc28p kinase to promote G1 to S phase transition; plays a role in regulating transcription of other G1 cyclins, CLN1 and CLN2; regulated by phosphorylation and proteolysis; acetyl-CoA induces CLN3 transcription in response to nutrient repletion to promote cell-cycle entry; cell cycle arrest phenotype of the cln1 cln2 cln3 triple null mutant…
216_G0000230.mRNA.1	524.3984633484662	396.5011722197543	680.7459062055365	758.8260279650133	590.1178924346925	0.6404796884388496	0.23075861429575917	2.7755396711559306	0.005511017547402298	0.18553264511226342	YAL039C	CYC3	Cytochrome c heme lyase (holocytochrome c synthase); attaches heme to apo-cytochrome c (Cyc1p or Cyc7p) in mitochondrial intermembrane space; human homolog HCCS implicated in microphthalmia with linear skin defects (MLS), and can complement yeast null mutant
216_G0000240.mRNA.1	873.0725738993864	1013.137735509567	1196.931335084528	1234.4199459586375	1079.3903976130298	0.3673554770054976	0.17451009508114834	2.105067198746725	0.03528545900760962	0.46399572773244924	YAL038W	CDC19	Pyruvate kinase; functions as a homotetramer in glycolysis to convert phosphoenolpyruvate to pyruvate, the input for aerobic (TCA cycle) or anaerobic (glucose fermentation) respiration; regulated via allosteric activation by fructose bisphosphate; CDC19 has a paralog, PYK2, that arose from the whole genome duplication
216_G0000250.mRNA.1	12.948110206134967	6.436707341229778	7.03249903104893	10.621204123927091	9.259630175585192	-0.15077546153699803	1.493470418483471	-0.10095644324184298	0.9195850367103833	NA	YAL037W	YAL037W	Putative protein of unknown function; YAL037W has a paralog, YOR342C, that arose from the whole genome duplication
216_G0000260.mRNA.1	57.341630912883424	136.4581956340713	158.93447810170582	88.51003436605909	110.3110847536799	0.3658652330815916	0.5436990045458873	0.672918710578057	0.5009990079658664	NA	YAL036C	RBG1	Member of the DRG family of GTP-binding proteins; associates with translating ribosomes; interacts with Tma46p, Ygr250cp, Gir2p and Yap1p via two-hybrid
216_G0000270.mRNA.1	562.3179289521471	764.6808321380976	525.3276776193551	554.6628820273037	601.7473301842258	-0.29546929367351965	0.2309749925565829	-1.2792263370292665	0.20081736394228583	0.7438439092964261	YAL035W	FUN12	Translation initiation factor eIF5B; GTPase that promotes Met-tRNAiMet binding to ribosomes and ribosomal subunit joining; promotes GTP-dependent maturation of 18S rRNA by Nob1p; protein abundance increases in response to DNA replication stress; homolog of bacterial IF2
216_G0000280.mRNA.1	148.90326737055213	108.13668333266027	163.1539775203352	134.5352522364098	138.68229511498936	0.21071434925412047	0.41823212087630746	0.5038215353058438	0.6143867930074545	NA	YAL034W-A	MTW1	Essential component of the MIND kinetochore complex; joins kinetochore subunits contacting DNA to those contacting microtubules; critical to kinetochore assembly; complex consists of Mtw1p Including Nnf1p-Nsl1p-Dsn1p (MIND)
216_G0000290.mRNA.1	1444.6391529987727	1143.1592238024086	1127.3095946771434	1174.2331225897171	1222.3352735170106	-0.17108066718289627	0.17736552564102132	-0.9645655014670367	0.33476248574064327	0.8323242176536311	YAL034C	FUN19	Non-essential protein of unknown function; expression induced in response to heat stress; FUN19 has a paralog, YOR338W, that arose from the whole genome duplication
216_G0000300.mRNA.1	7.39892011779141	12.873414682459556	7.735748934153823	43.66495028725582	17.918258505415153	1.3376195678836762	1.2167623871771645	1.0993268545939319	0.27162552286738384	NA	YAL033W	POP5	Subunit of both RNase MRP and nuclear RNase P; RNase MRP cleaves pre-rRNA, while nuclear RNase P cleaves tRNA precursors to generate mature 5' ends and facilitates turnover of nuclear RNAs
216_G0000310.mRNA.1	155.3773224736196	293.5138547600779	251.7634653115517	322.1765250924551	255.70779190942608	0.35777119441635413	0.3644535914596248	0.9816646146454261	0.326265103501708	NA	YAL032C	PRP45	Protein required for pre-mRNA splicing; associates with the spliceosome and interacts with splicing factors Prp22p and Prp46p; orthologous to human transcriptional coactivator SKIP and can activate transcription of a reporter gene
216_G0000320.mRNA.1	703.8222762049079	934.6099059465638	700.4369034924734	725.7822818016846	766.1628418614074	-0.19840552358666494	0.21031072896923822	-0.943392306037251	0.34548027713990204	0.8381519238771304	YAL031C	GIP4	Cytoplasmic protein that regulates protein phosphatase 1 Glc7p; protein overexpression relocalizes Glc7p from the nucleus and prevents chromosome segregation; potential Cdc28p substrate
216_G0000330.mRNA.1	244.1643638871165	405.51256249747604	202.53597209420917	276.1513072221044	282.0910514252265	-0.44098270677525336	0.34137690680938837	-1.291776619856366	0.19643451434652187	0.7380696473491511	YAL030W	SNC1	Vesicle membrane receptor protein (v-SNARE); involved in the fusion between Golgi-derived secretory vesicles with the plasma membrane; proposed to be involved in endocytosis; member of the synaptobrevin/VAMP family of R-type v-SNARE proteins; SNC1 has a paralog, SNC2, that arose from the whole genome duplication
216_G0000340.mRNA.1	428.21250181717784	305.09992797429146	351.6249515524465	285.592377554484	342.6324397246	-0.20282716982103421	0.29278915155309065	-0.6927414104830866	0.48847184650585673	0.8998786262082966	YAL029C	MYO4	Type V myosin motor involved in actin-based transport of cargos; required for mRNA transport, including ASH1 mRNA, and facilitating the growth and movement of ER tubules into the growing bud along with She3p; MYO4 has a paralog, MYO2, that arose from the whole genome duplication
216_G0000350.mRNA.1	712.1460613374231	625.6479535675344	686.3719054303756	768.2670982973929	698.1082546581815	0.11822288182041137	0.204544641603489	0.577980830461387	0.5632770614504554	0.9286866135357102	YAL028W	FRT2	Tail-anchored ER membrane protein of unknown function; interacts with homolog Frt1p; promotes growth in conditions of high Na+, alkaline pH, or cell wall stress, possibly via a role in posttranslational translocation; potential Cdc28p substrate; FRT2 has a paralog, FRT1, that arose from the whole genome duplication
216_G0000360.mRNA.1	701.047681160736	615.3492218215667	467.66118556475385	468.5131152443394	563.142800947849	-0.4929043626669887	0.21885453654192283	-2.252200801752949	0.024309585386204934	0.4072909307228027	216_G0000360	216_G0000360	NA
216_G0000370.mRNA.1	18.497300294478524	11.5860732142136	82.98348856637737	63.727224743562545	44.19852170465801	2.275219909927443	0.7431983433774065	3.0613899105155222	0.0022031199203792077	NA	YAL025C	MAK16	Essential nuclear protein; constituent of 66S pre-ribosomal particles; required for maturation of 25S and 5.8S rRNAs; required for maintenance of M1 satellite double-stranded RNA of the L-A virus
216_G0000380.mRNA.1	226.59192860736192	168.6417323402202	89.31273769432141	127.45444948712509	153.00021203225714	-0.8758041838149673	0.410555826216287	-2.1332158208213574	0.03290702588387157	NA	YAL024C	LTE1	Protein similar to GDP/GTP exchange factors; without detectable GEF activity; required for asymmetric localization of Bfa1p at daughter-directed spindle pole bodies and for mitotic exit at low temperatures
216_G0000390.mRNA.1	926.714744753374	974.5174914621884	962.0458674474936	1051.499208268782	978.6943279829595	0.08223909585127899	0.176515289187286	0.4659035272804147	0.6412845562518733	0.9430018442042036	YAL023C	PMT2	Protein O-mannosyltransferase of the ER membrane; transfers mannose residues from dolichyl phosphate-D-mannose to protein serine/threonine residues; involved in ER quality control; acts in a complex with Pmt1p, can instead interact with Pmt5p; antifungal drug target; PMT2 has a paralog, PMT3, that arose from the whole genome duplication
216_G0000400.mRNA.1	142.42921226748464	157.0556591260066	119.55248352783181	138.0756536110522	139.27825213309382	-0.2185590648392844	0.4040481146832897	-0.5409233625817074	0.5885604071707099	NA	YAL022C	FUN26	High affinity, broad selectivity, nucleoside/nucleobase transporter; vacuolar membrane localized transporter which may regulate the balance of nicotinamide riboside (NmR) levels between the cytosol and vacuole, contributing to salvage of NmR for use in cytosolic NAD+ synthesis; equilibrative nucleoside transporter (ENT) family member
216_G0000410.mRNA.1	450.40926217055204	374.61636725957305	392.4134459325303	365.8414753797109	395.8201376855916	-0.122578752301329	0.2567598311360562	-0.47740626623319016	0.6330728529658975	0.9397178764597406	YAL021C	CCR4	Component of the CCR4-NOT transcriptional complex; CCR4-NOT is involved in regulation of gene expression; component of the major cytoplasmic deadenylase, which is involved in mRNA poly(A) tail shortening
216_G0000420.mRNA.1	74.91406619263802	124.87212241985769	95.64198682226545	138.0756536110522	108.37595726145334	0.22722107582126672	0.49144480749947067	0.46235319277742387	0.6438280598330208	NA	YAL020C	ATS1	Protein required for modification of wobble nucleosides in tRNA; acts with Elongator complex, Kti11p, and Kti12p; has a potential role in regulatory interactions between microtubules and the cell cycle; forms a stable heterodimer with Kti11p
216_G0000430.mRNA.1	587.2892843496932	681.0036367021105	412.8076931225722	493.295924866836	543.599134760303	-0.48657387512748235	0.23006607768424792	-2.11493097993906	0.034435830311950535	0.4609776460439186	YAL019W	FUN30	Snf2p family member with ATP-dependent chromatin remodeling activity; has a role in silencing at the mating type locus, telomeres and centromeres; enriched at centromeres and is required for correct chromatin structure around centromeres, as well as at the boundary element of the silent HMR; recruited to DNA double-strand breaks (DSBs) where it promotes 5' strand resection of DSBs; potential Cdc2…
216_G0000440.mRNA.1	22.19676035337423	0	2.109749709314679	5.900668957737272	7.551794755106545	-1.5039491164222014	1.9949884324926144	-0.753863577315639	0.45093114313343663	NA	YAL018C	LDS1	Protein Involved in spore wall assembly; localizes to lipid droplets found on or outside of the prospore membrane; shares similarity with Lds2p and Rrt8p, and a strain mutant for all 3 genes exhibits reduced dityrosine fluorescence relative to the single mutants
216_G0000450.mRNA.1	2403.7241732674843	2702.129741848261	2764.4753691053343	2348.4662451794343	2554.6988823501283	0.003689746396896021	0.14451318573437869	0.025532247304255892	0.9796304272366961	0.9968185877547657	YAL017W	PSK1	PAS domain-containing serine/threonine protein kinase; coordinately regulates protein synthesis and carbohydrate metabolism and storage in response to a unknown metabolite that reflects nutritional status; PSK1 has a paralog, PSK2, that arose from the whole genome duplication
216_G0000460.mRNA.1	816.6558080012269	901.1390277721689	595.6526679298444	756.4657603819184	767.4783160212896	-0.3475503403517636	0.20683275552465763	-1.680344776484546	0.0928902538749201	0.6022030036886895	YAL016W	TPD3	Regulatory subunit A of the heterotrimeric PP2A complex; the heterotrimeric protein phosphatase 2A (PP2A) complex also contains regulatory subunit Cdc55p and either catalytic subunit Pph21p or Pph22p; required for cell morphogenesis and transcription by RNA polymerase III
216_G0000470.mRNA.1	231.21625368098154	204.68729345110694	168.7799767451743	194.72207560533	199.8513998706482	-0.2657183014048006	0.3434506377361238	-0.7736724647137048	0.4391245072593937	NA	YAL015C	NTG1	DNA N-glycosylase and apurinic/apyrimidinic (AP) lyase; involved in base excision repair; acts in both nucleus and mitochondrion; creates a double-strand break at mtDNA origins that stimulates replication in response to oxidative stress; required for maintaining mitochondrial genome integrity; NTG1 has a paralog, NTG2, that arose from the whole genome duplication
216_G0000480.mRNA.1	312.60437497668704	334.70878174394846	217.30422005941193	475.5939179936242	335.0528236934179	0.09238201048753097	0.35305040452580805	0.26166804882042793	0.793577375785837	0.969154663541165	YAL014C	SYN8	Endosomal SNARE related to mammalian syntaxin 8
216_G0000490.mRNA.1	235.84057875460118	427.39736745765725	376.2386981611178	390.62428500220744	357.52523234389594	0.2138326932941301	0.31532321663797613	0.6781381199077146	0.4976841229049849	0.9012938079437837	YAL013W	DEP1	Component of the Rpd3L histone deacetylase complex; required for diauxic shift-induced histone H2B deposition onto rDNA genes; transcriptional modulator involved in regulation of structural phospholipid biosynthesis genes and metabolically unrelated genes, as well as maintenance of telomeres, mating efficiency, and sporulation
216_G0000500.mRNA.1	673.3017307190182	311.53663531552127	298.1779589164746	348.1394685064991	407.7889483643783	-0.6128037206145099	0.3345081471460294	-1.8319545453312702	0.0669581929988859	0.556131830144645	YAL012W	CYS3	Cystathionine gamma-lyase; catalyzes one of the two reactions involved in the transsulfuration pathway that yields cysteine from homocysteine with the intermediary formation of cystathionine; protein abundance increases in response to DNA replication stress
216_G0000510.mRNA.1	474.45575255337417	428.68470892590324	400.85244476978903	413.0468270416091	429.25993332266887	-0.15158120893079066	0.2427277961447205	-0.624490525347225	0.5323054907164162	0.9204795838306787	YAL011W	SWC3	Protein of unknown function; component of the SWR1 complex, which exchanges histone variant H2AZ (Htz1p) for chromatin-bound histone H2A; required for formation of nuclear-associated array of smooth endoplasmic reticulum known as karmellae
216_G0000520.mRNA.1	205.32003326871163	245.8822204349775	318.57220610651655	382.36334846137527	288.03445206789524	0.6357389135664827	0.29863166781985556	2.128839577556059	0.03326753522904872	0.45389105186689954	YAL010C	MDM10	Subunit of both the ERMES and the SAM complex; component of ERMES complex which acts as a molecular tether between the mitochondria and the ER, necessary for efficient phospholipid exchange between organelles and for mitophagy; SAM/TOB complex component that functions in the assembly of outer membrane beta-barrel proteins; involved in mitochondrial inheritance and morphology; ERMES complex is oft…
216_G0000530.mRNA.1	798.1585077067483	697.7390757893079	779.2008926402215	777.7081686297726	763.2016611915126	0.05642417359654002	0.19504494719220258	0.28928805595224216	0.7723609517296921	0.9661928230992075	216_G0000530	216_G0000530	NA
216_G0000540.mRNA.1	193.2967880773006	227.85943987953414	258.09271443949575	283.2321099713891	240.6202630919299	0.36297069841397356	0.3166516636675027	1.1462775663642424	0.2516803221890085	NA	YAL007C	ERP2	Member of the p24 family involved in ER to Golgi transport; similar to Emp24p and Erv25p; role in misfolded protein quality control; forms a heterotrimeric complex with Erp1p, Emp24p, and Erv25p; localized to COPII-coated vesicles; ERP2 has a paralog, ERP4, that arose from the whole genome duplication
216_G0000550.mRNA.1	166671.7740334282	184019.02617841813	209965.80732051237	213577.0731928837	193558.4201813106	0.27232147852318617	0.09814338149930354	2.7747309534583198	0.005524739140534374	0.18553264511226342	216_G0000550	216_G0000550	NA
216_G0000560.mRNA.1	10355.713569863801	10847.139211440423	14346.298023339818	12426.808824994696	11993.989907409685	0.3369239890781324	0.11246552863897616	2.9957978516216013	0.0027372782849225093	0.12632916323864296	YAL003W	EFB1	Translation elongation factor 1 beta; stimulates nucleotide exchange to regenerate EF-1 alpha-GTP for the next elongation cycle; part of the EF-1 complex, which facilitates binding of aminoacyl-tRNA to the ribosomal A site; human homolog EEF1B2 can complement yeast efb1 mutants
216_G0000570.mRNA.1	601.162259570552	561.2808801552367	519.701678394516	512.1780655315953	548.580720912975	-0.17234601659814267	0.21800929727585736	-0.7905443426115226	0.42920993648674183	0.8748720604698046	YAL002W	VPS8	Membrane-binding component of the CORVET complex; involved in endosomal vesicle tethering and fusion in the endosome to vacuole protein targeting pathway; interacts with Vps21p; contains RING finger motif
216_G0000580.mRNA.1	911.9169045177912	886.9782716214634	1021.1188593083046	986.591849733672	951.6514712953078	0.1585725608430061	0.17566856343433296	0.9026803529493338	0.36669556671779696	0.852938518347204	216_G0000580	216_G0000580	NA
216_G0000590.mRNA.1	439.31088199386494	601.1884656708613	545.0186749062921	564.1039523596833	537.4054937326754	0.09456392950397914	0.24007264093328393	0.39389715186354124	0.6936569732244502	0.954028868754427	YAR002W	NUP60	FG-nucleoporin component of central core of the nuclear pore complex; contributes directly to nucleocytoplasmic transport and maintenance of the nuclear pore complex (NPC) permeability barrier and is involved in gene tethering at the nuclear periphery; relocalizes to the cytosol in response to hypoxia; both NUP1 and NUP60 are homologous to human NUP153
216_G0000600.mRNA.1	346.82438052147234	557.4188557504988	427.57594108777494	402.425622917682	433.561200069357	-0.11936720351375986	0.28060302645940594	-0.42539528179689245	0.670548544948274	0.9472302552435037	YAR002C-A	ERP1	Member of the p24 family involved in ER to Golgi transport; role in misfolded protein quality control; forms heterotrimeric complex with Erp2p, Emp24p, and Erv25p; localized to COPII-coated vesicles; ERP1 has a paralog, ERP6, that arose from the whole genome duplication
216_G0000610.mRNA.1	137.804887193865	207.26197638759885	254.57646492397126	201.80287835461473	200.36155171501247	0.4106933641679826	0.36827368890277196	1.1151851911864652	0.26477107067996275	NA	YAR003W	SWD1	Subunit of the COMPASS (Set1C) complex; COMPASS methylates histone H3 on lysine 4 and is required in transcriptional silencing near telomeres; WD40 beta propeller superfamily member with similarity to mammalian Rbbp7
216_G0000620.mRNA.1	353.2984356245398	369.46700138658923	435.31169002192877	369.38187675435324	381.8647509468528	0.1576049757275474	0.25883442794557165	0.6089026756544494	0.5425889506204047	0.9240468909937846	YAR007C	RFA1	Subunit of heterotrimeric Replication Protein A (RPA); RPA is a highly conserved single-stranded DNA binding protein involved in DNA replication, repair, and recombination; RPA protects against inappropriate telomere recombination, and upon telomere uncapping, prevents cell proliferation by a checkpoint-independent pathway; role in DNA catenation/decatenation pathway of chromosome disentangling; …
216_G0000630.mRNA.1	112.833531796319	126.15946388810364	195.50347306316024	127.45444948712509	140.487729558677	0.4410519808938486	0.42353035034357744	1.0413704248964855	0.2977036631676893	NA	YAR008W	SEN34	Subunit of the tRNA splicing endonuclease; tRNA splicing endonuclease (Sen complex) is composed of Sen2p, Sen15p, Sen34p, and Sen54p; Sen complex also cleaves the CBP1 mRNA at the mitochondrial surface; Sen34p contains the active site for tRNA 3' splice site cleavage and has similarity to Sen2p and to Archaeal tRNA splicing endonuclease
216_G0000640.mRNA.1	0.9248650147239262	2.5746829364919113	6.329249127944037	9.441070332379637	4.817466852884878	2.1973588965804782	2.121052764509927	1.0359755935106036	0.300213528947126	NA	YCR007C	YCR007C	Putative integral membrane protein; member of DUP240 gene family; SWAT-GFP and mCherry fusion proteins localize to the cell periphery and vacuole; YCR007C is not an essential gene
216_G0000650.mRNA.1	79.53839126625765	54.068341666330134	47.11774350802783	48.38548545344563	57.277490473515314	-0.4888617746445742	0.6253491800674617	-0.7817420894224832	0.4343661606951287	NA	216_G0000650	216_G0000650	NA
216_G0000660.mRNA.1	364.3968158012269	343.7201720216701	346.70220223071226	247.82809622496546	325.6618215696437	-0.24807865199632329	0.29155357411303245	-0.8508853055601563	0.39483306832635834	0.8665235413042438	YAR014C	BUD14	Protein involved in bud-site selection; Bud14p-Glc7p complex is a cortical regulator of dynein; forms a complex with Kel1p and Kel2p that regulates Bnr1p (formin) to affect actin cable assembly, cytokinesis, and polarized growth; diploid mutants display a random budding pattern instead of the wild-type bipolar pattern; relative distribution to the nucleus increases upon DNA replication stress
216_G0000670.mRNA.1	480.92980765644165	303.81258650604553	664.5711584341238	731.6829507594218	545.2491258390082	0.8259868333111577	0.2592398152112962	3.186188173440597	0.001441607991040391	0.0849868467574999	YAR015W	ADE1	N-succinyl-5-aminoimidazole-4-carboxamide ribotide synthetase; required for 'de novo' purine nucleotide biosynthesis; red pigment accumulates in mutant cells deprived of adenine; protein abundance increases in response to DNA replication stress
216_G0000680.mRNA.1	123.93191197300611	204.68729345110694	113.92648430299266	162.85846323354872	151.3510382401636	-0.24819798792468406	0.4293638279646058	-0.578059845192977	0.5632237159730168	NA	YAR018C	KIN3	Nonessential serine/threonine protein kinase; possible role in DNA damage response; influences tolerance to high levels of ethanol
216_G0000690.mRNA.1	648.3303753214723	563.8555630917285	362.8769500021248	431.9289677063684	501.7479640304235	-0.6128472367868524	0.23634529848912722	-2.5930164073690922	0.009513823171582706	0.2447374826894543	YAR019C	CDC15	Protein kinase of the Mitotic Exit Network; localized to the spindle pole bodies at late anaphase; promotes mitotic exit by directly switching on the kinase activity of Dbf2p; required for spindle disassembly after meiosis II; relocalizes to the cytoplasm upon DNA replication stress
216_G0000700.mRNA.1	54.56703586871165	48.91897579334631	77.35748934153823	70.80802749284727	62.912882124110865	0.5174270781978605	0.5886478404427145	0.8790095582593326	0.37939609332646806	NA	216_G0000700	216_G0000700	NA
216_G0000710.mRNA.1	1.8497300294478525	1.2873414682459556	3.516249515524465	7.080802749284727	3.43353094062575	1.7379518784624122	2.421659930301885	0.7176696681130444	0.47296098982347407	NA	YAL068C	PAU8	Protein of unknown function; member of the seripauperin multigene family encoded mainly in subtelomeric regions
216_G0000720.mRNA.1	0.9248650147239262	0	11.955248352783181	4.720535166189818	4.400162133424232	3.9904202195979295	2.5722089408097726	1.5513592835664747	0.12081560702724295	NA	216_G0000720	216_G0000720	NA
216_G0000730.mRNA.1	0	34.7582196426408	0.703249903104893	0	8.865367386436423	-5.318089390919823	2.403409225991394	-2.2127273763485444	0.026916446799633408	NA	YIL176C	PAU1	Member of the seripauperin multigene family; encoded mainly in subtelomeric regions; SWAT-GFP and mCherry fusion proteins localize to the vacuole; active during alcoholic fermentation; regulated by anaerobiosis, negatively regulated by oxygen; repressed by heme; identical to Pau14p
216_G0000740.mRNA.1	0.9248650147239262	0	2.812999612419572	3.5404013746423635	1.8195665004464654	2.5985950890076954	3.5139995102557333	0.7394978517850109	0.4596047437087006	NA	216_G0000740	216_G0000740	NA
216_G0000750.mRNA.1	0.9248650147239262	7.724048809475733	0	3.5404013746423635	3.0473287997105056	-1.3262692988408569	2.851864248516201	-0.46505344689211725	0.6418931825408063	NA	216_G0000750	216_G0000750	NA
216_G0000760.mRNA.1	17.572435279754597	104.2746589279224	14.768247965202754	41.30468270416091	44.48000621926017	-1.126451679728389	0.9011388235487383	-1.250031238574713	0.2112881361623064	NA	216_G0000760	216_G0000760	NA
216_G0000770.mRNA.1	14.79784023558282	23.1721464284272	16.87799767451743	27.143077205591453	20.497765386029727	0.2119224917034406	1.0281789985422536	0.20611439448180047	0.8367015550091477	NA	216_G0000770	216_G0000770	NA
216_G0000780.mRNA.1	147.05353734110426	21.884804960181246	33.75599534903486	50.74575303654054	63.36002267171523	-1.0126987638122815	0.7856214385743774	-1.2890416606374293	0.19738360354283088	NA	YAR027W	UIP3	Putative integral membrane protein of unknown function; interacts with Ulp1p at the nuclear periphery; member of DUP240 gene family
216_G0000790.mRNA.1	4446.750990792637	3162.997987480313	4862.26983006723	1469.266570476581	3485.3213447041903	-0.26514821424999874	0.8303528617335498	-0.3193199258643388	0.7494839243292271	0.9622356798846512	YAR035W	YAT1	Outer mitochondrial carnitine acetyltransferase; minor ethanol-inducible enzyme involved in transport of activated acyl groups from the cytoplasm into the mitochondrial matrix; phosphorylated
216_G0000800.mRNA.1	473.53088753865023	484.0403920604793	354.4379511648661	434.28923528946325	436.57461651336473	-0.2826548354576847	0.2474740299416083	-1.1421595854901516	0.2533876914725434	0.7790745651679465	YAR042W	SWH1	Protein similar to mammalian oxysterol-binding protein; contains ankyrin repeats and FFAT motif; interacts with ER anchor Scs2p at the nucleus-vacuole junction; regulated by sterol binding; SWH1 has a paralog, OSH2, that arose from the whole genome duplication
216_G0000810.mRNA.1	201.62057320981592	292.2265132918319	233.47896783082447	257.2691665573451	246.14880522245434	-0.006686330115152564	0.3299968778963365	-0.020261798104808045	0.9838345302222093	NA	216_G0000810	216_G0000810	NA
216_G0000820.mRNA.1	294.1070746822085	292.2265132918319	230.6659682184049	350.49973608959397	291.8748230705098	-0.018054503992521558	0.3135610242055149	-0.057578916379250736	0.9540840440972586	0.9956659452188187	YKL071W	YKL071W	Putative protein of unknown function; expression induced in cells treated with the mycotoxin patulin, and also the quinone methide triterpene celastrol; green fluorescent protein (GFP)-fusion protein localizes to the cytoplasm
216_G0000830.mRNA.1	350.523840580368	226.57209841128818	274.26746221090826	266.71023688972474	279.5184095230723	-0.09679881387009388	0.32027140850695	-0.3022399480532878	0.7624691532008144	0.9623127746359577	216_G0000830	216_G0000830	NA
216_G0000840.mRNA.1	0	2.5746829364919113	0	0	0.6436707341229778	-2.9224352825954956	4.878299188262006	-0.5990684805940886	0.5491272192999666	NA	216_G0000840	216_G0000840	NA
216_G0000850.mRNA.1	0.9248650147239262	0	2.812999612419572	2.360267583094909	1.524533052559602	2.308180145230555	3.7696082455856628	0.6123130030643134	0.5403306881978411	NA	216_G0000850	216_G0000850	NA
216_G0000860.mRNA.1	167.40056766503065	48.91897579334631	95.64198682226545	100.31137228153364	103.06822564054401	-0.15129889273095137	0.5793229191428091	-0.26116503892996273	0.7939652376149575	NA	216_G0000860	216_G0000860	NA
216_G0000870.mRNA.1	2182.681434748466	2491.005741055924	2754.6298704618657	4208.357100658222	2909.1685367311193	0.5742885386079494	0.18078459923493662	3.176645250968746	0.001489891601053107	0.0849868467574999	YOL157C	IMA2	Isomaltase (alpha-1,6-glucosidase/alpha-methylglucosidase); preferred specificity for isomaltose, alpha-methylglucoside, and palatinose, but also exhibits alpha-1,2 glucosidase activity on sucrose and kojibiose, and can cleave the 1,3-alpha linkage of nigerose and turanose and the alpha-1,5 linkage of leucrose in vitro; not required for isomaltose utilization, but Ima2p overexpression allows the …
216_G0000880.mRNA.1	4875.888357624539	5444.167069212146	6145.70090323366	6934.466159132843	5850.055622300797	0.3418728459496675	0.12201383466367971	2.801918707759736	0.005079967249466682	0.17876296068696834	216_G0000880	216_G0000880	NA
216_G0000890.mRNA.1	182.19840790061346	57.930366071068	190.580723741426	166.39886460819108	149.27709058032463	0.5641064544816689	0.5036887359731252	1.1199505055276187	0.2627348541600552	NA	YFL060C	SNO3	Protein of unknown function; nearly identical to Sno2p; expression is induced before the diauxic shift and also in the absence of thiamin
216_G0000900.mRNA.1	782.4358024564416	1049.1832966204538	945.1678697729762	1235.600079750185	1003.0967621500141	0.2516645258285674	0.210563900811744	1.195193121225322	0.23201158549763187	0.7671881071060357	YFL059W	SNZ3	Member of a stationary phase-induced gene family; expressed in the presence of galactose; transcription of SNZ3 is induced prior to diauxic shift, and also in the absence of thiamin in a Thi2p-dependent manner; forms a coregulated gene pair with SNO3
216_G0000910.mRNA.1	42.543790677300606	38.62024404737867	39.38199457387401	54.286154411182906	43.70804592743405	0.20047706246435443	0.7067991254943439	0.2836407901950053	0.7766856742708452	NA	216_G0000910	216_G0000910	NA
216_G0000920.mRNA.1	1.8497300294478525	2.5746829364919113	0	9.441070332379637	3.46637082457985	1.0765838064444173	2.7017570800851014	0.39847542711371614	0.6902797681466588	NA	216_G0000920	216_G0000920	NA
216_G0000930.mRNA.1	109.1340717374233	113.28604920564409	125.88173265577585	127.45444948712509	118.93907577149209	0.18805902062168015	0.4316459378863249	0.43567888427854495	0.6630697281124983	NA	YBL107C	MIX23	Mitochondrial intermembrane space protein of unknown function; imported via the MIA import machinery; contains an unusual twin cysteine motif (CX13C CX14C)
216_G0000940.mRNA.1	1304.9845357754598	1126.4237847152112	1184.2728368286398	1312.3087762007694	1231.9974833800202	0.036011686910615834	0.17015391468758076	0.21164183602085684	0.8323864681510571	0.972452832296401	YBL106C	SRO77	Protein with roles in exocytosis and cation homeostasis; functions in docking and fusion of post-Golgi vesicles with plasma membrane; regulates cell proliferation and colony development via the Rho1-Tor1 pathway; interacts with SNARE protein Sec9p; homolog of Drosophila lethal giant larvae tumor suppressor; SRO77 has a paralog, SRO7, that arose from the whole genome duplication
216_G0000950.mRNA.1	462.4325073619631	352.73156229939184	330.5274544592997	305.6546520107907	362.8365440328613	-0.3588814681906272	0.27370537625272806	-1.3111962691564054	0.18979146251284562	0.7279571081489007	YBL104C	SEA4	Subunit of SEACAT, a subcomplex of the SEA complex; Sea4p, along with Rtc1p and Mtc5p, redundantly inhibit the TORC1 inhibitory role of the Iml1p/SEACIT (Iml1p-Npr2p-Npr3p) subcomplex, a GAP for GTPase Gtr1p (EGOC subunit) in response to amino acid limitation, thereby resulting in activation of TORC1 signaling; SEA is a coatomer-related complex that associates dynamically with the vacuole; contai…
216_G0000960.mRNA.1	406.0157414638036	553.5568313457609	481.7261836268517	480.314453159814	480.40330239905757	0.006544294621096766	0.24905346790863928	0.026276665312275117	0.9790366668671774	0.9968185877547657	YBL103C	RTG3	bHLH/Zip transcription factor for retrograde (RTG) and TOR pathways; forms a complex with another bHLH/Zip protein, Rtg1p, to activate the pathways; target of Hog1p
216_G0000970.mRNA.1	354.22330063926375	293.5138547600779	250.35696550534192	329.2573278417398	306.83786218660583	-0.1659063768509376	0.2975477175814382	-0.5575790605939679	0.5771318583241527	0.9298244043563457	YBL102W	SFT2	Tetra-spanning membrane protein found mostly in the late Golgi; non-essential; can suppress some sed5 alleles; may be part of the transport machinery, but precise function is unknown; similar to mammalian syntaxin 5
216_G0000980.mRNA.1	1809.0359687999996	2052.0223003840533	1782.035254467799	1597.9011537552535	1810.2486693517762	-0.19022806778418128	0.15175866961094492	-1.2534906129044106	0.21002721319621082	0.7544353001781426	YBL101C	ECM21	Protein involved in regulating endocytosis of plasma membrane proteins; identified as a substrate for ubiquitination by Rsp5p and deubiquitination by Ubp2p; promoter contains several Gcn4p binding elements; ECM21 has a paralog, CSR2, that arose from the whole genome duplication
216_G0000990.mRNA.1	2760.7220689509195	2924.839815854811	2526.073651952776	3104.932005561353	2829.1418855799648	-0.014915330878706116	0.1436286012462028	-0.10384652325019034	0.9172911458134592	0.9847725295658979	YBL099W	ATP1	Alpha subunit of the F1 sector of mitochondrial F1F0 ATP synthase; which is a large, evolutionarily conserved enzyme complex required for ATP synthesis; F1 translationally regulates ATP6 and ATP8 expression to achieve a balanced output of ATP synthase genes encoded in nucleus and mitochondria; phosphorylated; N-terminally propionylated in vivo
216_G0001000.mRNA.1	582.6649592760735	556.1315142822529	536.5796760690333	617.2099729793188	573.14653065166965	0.01657221411253187	0.21834139298675206	0.07590046892087657	0.939498283792532	0.9901504392224073	YBL098W	BNA4	Kynurenine 3-monooxygenase; required for the de novo biosynthesis of NAD from tryptophan via kynurenine; expression regulated by Hst1p; putative therapeutic target for Huntington disease
216_G0001010.mRNA.1	508.6757580981594	451.85685535433043	408.5881937039428	329.2573278417398	424.59453374954313	-0.37834743149982397	0.2540014118123145	-1.4895485375466757	0.13634298198370018	0.6565583529889978	YBL097W	BRN1	Subunit of the condensin complex; required for chromosome condensation and for clustering of tRNA genes at the nucleolus; may influence multiple aspects of chromosome transmission
216_G0001020.mRNA.1	1384.5229270417176	1001.5516622953535	1241.2360789801362	1013.7349269392635	1160.2613988141177	-0.08174817759751458	0.20075265584289437	-0.4072084488958857	0.683854896718064	0.949728418787247	YBL095W	MRX3	Protein that associates with mitochondrial ribosome; likely functions in cristae junction formation; the authentic, non-tagged protein is detected in highly purified mitochondria in high-throughput studies
216_G0001030.mRNA.1	363.471950786503	284.5024644823562	469.06768537096366	355.2202712557838	368.06559297390163	0.3477329801409321	0.28231280732066666	1.2317293835910093	0.21805018973835794	0.7598190343768194	YBL093C	ROX3	Subunit of the RNA polymerase II mediator complex; associates with core polymerase subunits to form the RNA polymerase II holoenzyme
216_G0001040.mRNA.1	350.523840580368	257.46829364919114	345.29570242450245	315.09572234317034	317.09588974930796	0.11727433408182694	0.2923544726765152	0.40113747194690197	0.6883189136175094	0.9519496372417102	YBL092W	RPL32	Ribosomal 60S subunit protein L32; overexpression disrupts telomeric silencing; homologous to mammalian ribosomal protein L32, no bacterial homolog
216_G0001050.mRNA.1	141.5043472527607	137.74553710231726	74.54448972911865	114.4729777801031	117.06683796607493	-0.5709873097569812	0.45536026335086144	-1.2539243225907648	0.20986951345872681	NA	216_G0001050	216_G0001050	NA
216_G0001060.mRNA.1	778.7363423975459	917.8744668593663	699.7336535893685	817.832717542386	803.5442950971667	-0.16142257998400247	0.20009689670257605	-0.8067220563842173	0.41982663374113527	0.8715820329513749	YBL091C	MAP2	Methionine aminopeptidase; catalyzes the cotranslational removal of N-terminal methionine from nascent polypeptides; function is partially redundant with that of Map1p
216_G0001070.mRNA.1	270.06058429938645	301.2379035695536	160.3409779079156	158.1379280673589	222.44434846105364	-0.8417520163841009	0.3248910544577058	-2.590874709644183	0.009573233790139418	NA	YBL090W	MRP21	Mitochondrial ribosomal protein of the small subunit; MRP21 exhibits genetic interactions with mutations in the COX2 and COX3 mRNA 5'-untranslated leader sequences
216_G0001080.mRNA.1	411.5649315521472	242.02019603023965	272.1577125015936	338.69839817411946	316.110309564525	-0.10402852609843968	0.32510598941128477	-0.3199834192129736	0.748980899835566	0.9622356798846512	YBL089W	AVT5	Putative transporter; member of a family of seven S. cerevisiae genes (AVT1-7) related to vesicular GABA-glycine transporters; AVT5 has a paralog, AVT6, that arose from the whole genome duplication
216_G0001090.mRNA.1	144.27894229693248	244.59487896673156	255.98296473018107	215.9644838531842	215.20531746175732	0.28652109158627187	0.3683668671192142	0.7778145027727082	0.4366783768825951	NA	YBL088C	TEL1	Protein kinase primarily involved in telomere length regulation; contributes to cell cycle checkpoint control in response to DNA damage; acts with Red1p and Mec1p to promote interhomolog recombination by phosphorylation of Hop1; functionally redundant with Mec1p; regulates P-body formation induced by replication stress; homolog of human ataxia-telangiectasia mutated (ATM) gene
216_G0001100.mRNA.1	360.69735574233124	217.5607081335665	267.93821308296424	246.647962433418	273.21105984807	-0.17144361009049433	0.33271326017072406	-0.5152893816210452	0.6063508178575001	0.933069570794261	216_G0001100	216_G0001100	NA
216_G0001110.mRNA.1	3298.9935075202447	3103.7802799409988	3378.412534515906	3018.7822387783885	3199.9921401888846	-8.138372464177097e-4	0.1295671300860647	-0.006281201458094502	0.9949883592877699	0.9993599928005062	YBL086C	YBL086C	Protein of unknown function; green fluorescent protein (GFP)-fusion protein localizes to the cell periphery
216_G0001120.mRNA.1	759.3141770883434	695.164392852816	730.6766493259838	626.6510433116983	702.9515656447104	-0.09858316523725136	0.20451265321737763	-0.48203944199221144	0.6297779276808998	0.937777798420009	YBL085W	BOI1	Protein implicated in polar growth; functionally redundant with Boi2p; interacts with bud-emergence protein Bem1p; contains an SH3 (src homology 3) domain and a PH (pleckstrin homology) domain; relocalizes from bud neck to cytoplasm upon DNA replication stress; BOI1 has a paralog, BOI2, that arose from the whole genome duplication
216_G0001130.mRNA.1	280.2340994613496	417.0986357116896	383.2711971921667	257.2691665573451	334.46827473063775	-0.11519190550348951	0.31810483176626725	-0.36211932042619416	0.7172628664225278	0.9605634630571945	YBL084C	CDC27	Subunit of the Anaphase-Promoting Complex/Cyclosome (APC/C); APC/C is a ubiquitin-protein ligase required for degradation of anaphase inhibitors, including mitotic cyclins, during the metaphase/anaphase transition
216_G0001140.mRNA.1	110.05893675214722	99.12529305493858	117.44273381851713	126.27431569557763	113.22531983029513	0.2179756381414433	0.4436373622940596	0.49133742256126933	0.6231878158588253	NA	YBL082C	ALG3	Dolichol-P-Man dependent alpha(1-3) mannosyltransferase; involved in synthesis of dolichol-linked oligosaccharide donor for N-linked glycosylation of proteins; G353A missense mutation in human ortholog ALG3 implicated in carbohydrate deficient glycoprotein syndrome type IV, which is characterized by microcephaly, severe epilepsy, minimal psychomotor development, partial deficiency of sialic acids…
216_G0001150.mRNA.1	18.497300294478524	45.05695138860845	26.02024641488104	33.04374616332873	30.654561065324184	-0.10011973848013263	0.8761040595065546	-0.1142783638470101	0.9090171332741023	NA	216_G0001150	216_G0001150	NA
216_G0001160.mRNA.1	381.0443860662576	408.08724543396795	386.08419680458627	469.6932490358869	411.2272693351747	0.11512952049138327	0.2538952431204621	0.453452845655558	0.6502226908179727	0.9449394489023435	YBL080C	PET112	Subunit of the trimeric GatFAB AmidoTransferase(AdT) complex; involved in the formation of Q-tRNAQ; mutation is functionally complemented by the bacterial GatB ortholog
216_G0001170.mRNA.1	1486.2580786613494	1346.5591757852696	1530.975039059352	1243.861016291017	1401.913327449247	-0.0286383363049546	0.17010288775166368	-0.16835890726772512	0.8663009338534258	0.9783072767636757	YBL079W	NUP170	Subunit of inner ring of nuclear pore complex (NPC); contributes to NPC assembly and nucleocytoplasmic transport; interacts with genomic regions that contain ribosomal protein and subtelomeric genes, where it functions in nucleosome positioning and as a repressor of transcription; both Nup170p and NUP157p are similar to human Nup155p; NUP170 has a paralog, NUP157, that arose from the whole genome…
216_G0001180.mRNA.1	747.2909318969324	755.669441860376	933.212621420193	800.1307106691742	809.0759264616689	0.2075798383053409	0.19279018597458517	1.0767137199229913	0.2816081810686601	0.7955523764956648	YBL078C	ATG8	Component of autophagosomes and Cvt vesicles; regulator of Atg1p, targets it to autophagosomes; binds the Atg1p-Atg13p complex, triggering its vacuolar degradation; unique ubiquitin-like protein whose conjugation target is lipid phosphatidylethanolamine (PE); Atg8p-PE is anchored to membranes, is involved in phagophore expansion, and may mediate membrane fusion during autophagosome formation; dec…
216_G0001190.mRNA.1	605.7865846441716	576.7289777741881	945.1678697729762	716.3412114693049	711.0061609151602	0.4927452922353844	0.21562936118346626	2.285149339268953	0.022304072574064082	0.3965946680590713	YBL076C	ILS1	Cytoplasmic isoleucine-tRNA synthetase; target of the G1-specific inhibitor reveromycin A
216_G0001200.mRNA.1	3776.2238551177907	3676.6472333104493	7211.124506437573	7247.201613892918	5477.799302189683	0.9558561457336803	0.11107603456946694	8.60542194757491	7.603652670193272e-18	8.280377757840473e-15	216_G0001200	216_G0001200	NA
216_G0001210.mRNA.1	152.6027274294478	173.791098213204	143.46298023339818	166.39886460819108	159.06391762106028	-0.07587468633383121	0.3812208032689666	-0.19903081280771176	0.8422386416122785	NA	YBL074C	AAR2	Component of the U5 snRNP complex; required for splicing of U3 precursors; originally described as a splicing factor specifically required for splicing pre-mRNA of the MATa1 cistron
216_G0001220.mRNA.1	381.0443860662576	399.07585515624623	402.9621944791037	453.1713759542225	409.0634529139575	0.13305154833348895	0.24882615565166044	0.5347168909355011	0.5928456397313896	0.9324556628032423	YBL072C	RPS8A	Protein component of the small (40S) ribosomal subunit; homologous to mammalian ribosomal protein S8, no bacterial homolog; RPS8A has a paralog, RPS8B, that arose from the whole genome duplication
216_G0001230.mRNA.1	152.6027274294478	292.2265132918319	165.26372722964985	219.50488522782655	207.39946329468904	-0.2076944230256312	0.39537670100914263	-0.525307693891726	0.5993693097217643	NA	YBL071W-A	KTI11	Zn-ribbon protein that co-purifies with Dph1 and Dph2; in a complex required for synthesis of diphthamide on translation factor eEF2 and with Elongator subunits Iki3p, Elp2p, and Elp3p; involved in modification of wobble nucleosides in tRNAs; forms a stable heterodimer with Ats1p
216_G0001240.mRNA.1	455.9584522588956	330.84675733921057	399.4459449635792	392.98455258530237	394.80892678674695	0.007467150563048415	0.26877026258764114	0.027782651589342074	0.9778355026482995	0.9967515092517923	YBL069W	AST1	Lipid raft associated protein; interacts with the plasma membrane ATPase Pma1p and has a role in its targeting to the plasma membrane by influencing its incorporation into lipid rafts; sometimes classified in the medium-chain dehydrogenase/reductases (MDRs) superfamily; AST1 has a paralog, AST2, that arose from the whole genome duplication
216_G0001250.mRNA.1	159.0767825325153	171.2164152767121	233.47896783082447	195.90220939687745	189.91859375923232	0.38186356964212226	0.35218264443448666	1.0842770808745996	0.27824196409830504	NA	YBL068W	PRS4	5-phospho-ribosyl-1(alpha)-pyrophosphate synthetase, synthesizes PRPP; which is required for nucleotide, histidine, and tryptophan biosynthesis; one of five related enzymes, which are active as heteromultimeric complexes; PRS4 has a paralog, PRS2, that arose from the whole genome duplication; a missense mutation in the conserved residue R196 of its human homolog PRPS1 is pathogenic
216_G0001260.mRNA.1	468.90656246503056	544.5454410680392	361.470450195915	391.8044187937549	441.6817181306849	-0.4279536755309879	0.24379063491927058	-1.7554147462337981	0.07918839154741714	0.5814878714806964	YBL067C	UBP13	Ubiquitin-specific protease that cleaves Ub-protein fusions; UBP13 has a paralog, UBP9, that arose from the whole genome duplication
216_G0001270.mRNA.1	455.0335872441717	682.2909781703564	848.8226330476059	698.6392045960931	671.1966007645568	0.4490409954685444	0.24209779733151873	1.854791742915555	0.06362597162342132	0.5499972227279044	YBL066C	SEF1	Putative transcription factor; has homolog in Kluyveromyces lactis
216_G0001280.mRNA.1	2543.378790490797	2767.7841567288046	2945.2105942032917	2997.5398305305343	2813.478342988357	0.16249056713403132	0.12926106946988844	1.257072742786518	0.20872729612319263	0.7536144597590385	YBL064C	PRX1	Mitochondrial peroxiredoxin with thioredoxin peroxidase activity; has a role in reduction of hydroperoxides; reactivation requires Trr2p and glutathione; induced during respiratory growth and oxidative stress; phosphorylated; protein abundance increases in response to DNA replication stress
216_G0001290.mRNA.1	44.39352070674846	54.068341666330134	47.11774350802783	24.782809622496544	42.59060387590074	-0.44038493526538963	0.7375693241524909	-0.5970759911570577	0.5504566464986013	NA	YBL063W	KIP1	Kinesin-related motor protein; required for mitotic spindle assembly, chromosome segregation, and 2 micron plasmid partitioning; functionally redundant with Cin8p for chromosomal but not plasmid functions
216_G0001300.mRNA.1	290.40761462331284	387.4897819420326	318.57220610651655	227.76582176865872	306.0588561101302	-0.30440092864008994	0.3107574884277382	-0.979544950566408	0.3273107897775525	0.8293464851929994	YBL061C	SKT5	Activator of Chs3p (chitin synthase III) during vegetative growth; recruits Chs3p to the bud neck via interaction with Bni4p; SKT5 has a paralog, SHC1, that arose from the whole genome duplication
216_G0001310.mRNA.1	308.90491491779136	469.8796359097738	372.7224486455933	422.48789737398874	393.4987242117868	0.0322809950795855	0.2837566350620587	0.11376296125207967	0.9094257005593405	0.9836009132954584	YBL060W	YEL1	Guanine nucleotide exchange factor specific for Arf3p; localized to the bud neck and tip; required for localization of Arf3p to the bud neck and tip
216_G0001320.mRNA.1	172.02489273865027	63.07973194405182	116.03623401230735	115.65311157165054	116.698492566665	-0.028777443263012892	0.5243029679759783	-0.054887050085002324	0.9562284488620153	NA	216_G0001320	216_G0001320	NA
216_G0001330.mRNA.1	159.0767825325153	123.58478095161173	111.11348469057309	138.0756536110522	132.96267544643808	-0.1880275446012242	0.42256747728758803	-0.4449645434337525	0.6563453776917525	NA	YBL059W	YBL059W	Putative protein of unknown function; the authentic, non-tagged protein is detected in highly purified mitochondria in high-throughput studies; YBL059W has a paralog, YER093C-A, that arose from the whole genome duplication
216_G0001340.mRNA.1	1711.9251422539874	2066.1830565347586	1857.2829941000225	1625.044230960845	1815.1088559624034	-0.11547698113316543	0.15966689578578255	-0.7232368398274328	0.46953438907461137	0.8926805421971868	YBL058W	SHP1	UBX domain-containing substrate adaptor for Cdc48p; ubiquitin regulatory X domain-containing protein that acts as a substrate recruiting cofactor for Cdc48p; positively regulates Glc7p PPase activity to promote growth and mitotic progression in complex with Cdc48p; ubiquitinated protein interactor involved in ER-associated degradation (ERAD); regulated by nuclear Ub-dependent degradation (INMAD p…
216_G0001350.mRNA.1	218.2681434748466	366.8923184500973	452.8929375995511	370.5620105459007	352.1538525175989	0.4994999195189308	0.31126487864981484	1.6047423072131686	0.10855052717812613	0.6214278561202777	YBL057C	PTH2	One of two mitochondrially-localized peptidyl-tRNA hydrolases; negatively regulates the ubiquitin-proteasome pathway via interactions with ubiquitin-like ubiquitin-associated proteins; dispensable for cell growth; see also PTH1
216_G0001360.mRNA.1	1441.864557954601	1552.5338107046225	1687.7997674517433	1628.5846323354872	1577.6956921116134	0.14828171630859455	0.1501077310996078	0.9878353048331565	0.323233313965294	0.8253249212384646	YBL056W	PTC3	Type 2C protein phosphatase (PP2C); dephosphorylates Hog1p (see also Ptc2p) to limit maximal kinase activity induced by osmotic stress; dephosphorylates T169 phosphorylated Cdc28p (see also Ptc2p); role in DNA damage checkpoint inactivation; PTC3 has a paralog, PTC2, that arose from the whole genome duplication
216_G0001370.mRNA.1	92.48650147239262	131.30882976108748	139.94673071787372	127.45444948712509	122.79912785961973	0.26244380623707714	0.4400885853976475	0.5963431339623199	0.5509460211438422	NA	YBL054W	TOD6	PAC motif binding protein involved in rRNA and ribosome biogenesis; subunit of the RPD3L histone deacetylase complex; Myb-like HTH transcription factor; hypophosphorylated by rapamycin treatment in a Sch9p-dependent manner; activated in stochastic pulses of nuclear localization
216_G0001380.mRNA.1	178.49894784171775	162.2050249989904	172.99947616380368	169.93926598283346	170.9106787468363	0.00857767940012403	0.3648999427043677	0.023506935453463308	0.9812459063228528	NA	YBL052C	SAS3	Histone acetyltransferase catalytic subunit of NuA3 complex; acetylates histone H3, involved in transcriptional silencing; homolog of the mammalian MOZ proto-oncogene; mutant has aneuploidy tolerance; sas3gcn5 double mutation is lethal
216_G0001390.mRNA.1	1513.0791640883433	1489.4540787605706	1379.0730599886951	1217.8980728769732	1399.8760939286456	-0.20810657201334293	0.15873897959915811	-1.3109985495613368	0.18985825364239486	0.7279571081489007	YBL051C	PIN4	Protein involved in G2/M phase progression and response to DNA damage; interacts with Rad53p; contains an RNA recognition motif, a nuclear localization signal, and several SQ/TQ cluster domains; hyperphosphorylated in response to DNA damage
216_G0001400.mRNA.1	1236.5445246858894	974.5174914621884	1353.052813573814	954.7282373618907	1129.7107667709456	0.06289956266471496	0.20863365938417266	0.301483293014064	0.763045987968916	0.9623127746359577	YBL050W	SEC17	Alpha-SNAP cochaperone; SNARE-complex adaptor for Sec18 (NSF) during the disassembly of postfusion cis-SNARE complexes; stimulates the ATPase activity of Sec18p; peripheral membrane protein required for vesicular transport between ER and Golgi, the 'priming' step in homotypic vacuole fusion, and autophagy; similar to mammalian alpha-SNAP
216_G0001410.mRNA.1	84.16271633987728	136.4581956340713	155.41822858618136	184.10087148140292	140.0350030103832	0.626145219400714	0.4301997342281701	1.4554756072178743	0.14553763840745193	NA	YBL049W	MOH1	Protein of unknown function, essential for stationary phase survival; not required for growth on nonfermentable carbon sources; possibly linked with vacuolar transport
216_G0001420.mRNA.1	5182.0186774981585	4973.000091834127	5087.309799060796	4914.0771080036	5039.10141909917	-0.021970611138136278	0.11344119176001546	-0.19367401556054742	0.8464311391630217	0.9742773558262593	YBL047C	EDE1	Scaffold protein involved in the formation of early endocytic sites; putative regulator of cytokinesis; homo-oligomerization is required for localization to and organization of endocytic sites; has a network of interactions with other endocytic proteins; binds membranes in a ubiquitin-dependent manner; may also bind ubiquitinated membrane-associated proteins; interacts with Cmk2 and functions ups…
216_G0001430.mRNA.1	1404.8699573656438	1528.0743228079493	1619.5845268505686	1365.414796820405	1479.4859009611416	0.02751196719245122	0.16283015967408038	0.16896112641244698	0.8658272183494694	0.9783072767636757	216_G0001430	216_G0001430	NA
216_G0001440.mRNA.1	5409.535471120244	5695.198655520107	5649.206471641605	6600.488296124913	5838.607223601717	0.14112857982147806	0.12212136217334206	1.1556420376408567	0.24782760571254966	0.7758116827046349	YBL045C	COR1	Core subunit of the ubiquinol-cytochrome c reductase complex; the ubiquinol-cytochrome c reductase complex (bc1 complex) is a component of the mitochondrial inner membrane electron transport chain
216_G0001450.mRNA.1	106.35947669325151	252.3189277762073	116.73948391541224	165.21873081664364	160.15915480037867	-0.3454959688059527	0.46509402737307853	-0.7428518718190518	0.4575713666535829	NA	YBL043W	ECM13	Non-essential protein of unknown function; induced by treatment with 8-methoxypsoralen and UVA irradiation; ECM13 has a paralog, YJR115W, that arose from the whole genome duplication
216_G0001460.mRNA.1	915.6163645766869	664.2681976149131	704.6564029111028	822.5532527085758	776.7735544528197	-0.052714106655914215	0.2188542425179628	-0.24086399262553765	0.8096605303327551	0.9694615025108743	216_G0001460	216_G0001460	NA
216_G0001470.mRNA.1	150.75299739999997	111.99870773739814	78.76398914774802	109.75244261391327	112.81703422476485	-0.4876317639464731	0.4643935955410943	-1.050039812410209	0.29369980881021013	NA	YBL042C	FUI1	High affinity uridine permease, localizes to the plasma membrane; also mediates low but significant transport of the cytotoxic nucleoside analog 5-fluorouridine; not involved in uracil transport; relative distribution to the vacuole increases upon DNA replication stress
216_G0001480.mRNA.1	1134.8093730662574	1036.3098819379943	1199.7443346969474	1347.712789947193	1179.644094912098	0.22868429423589315	0.16938850196377753	1.3500579530763877	0.17699739418754082	0.7121311413924825	YBL041W	PRE7	Beta 6 subunit of the 20S proteasome
216_G0001490.mRNA.1	1264.2904751276071	1038.8845648744862	1459.946798845758	1332.3710506570762	1273.8732223762318	0.2770992780439651	0.1727052776677204	1.6044632902133746	0.1086119699555184	0.6214278561202777	216_G0001490	216_G0001490	NA
216_G0001500.mRNA.1	132.25569710552145	213.69868372882863	90.7192375005312	102.67163986462855	134.83631454987744	-0.8374540288896791	0.4369377464646454	-1.9166438140574822	0.05528319775132068	NA	YBL039W-B	YBL039W-B	Putative protein of unknown function; mCherry fusion protein localizes to the vacuole
216_G0001510.mRNA.1	268.2108542699386	254.8936107126992	292.5519596916355	236.0267583094909	262.92079574594106	0.017553947678733552	0.30664384095645447	0.05724539460496235	0.954349717758558	NA	YBL039C	URA7	Major CTP synthase isozyme (see also URA8); catalyzes the ATP-dependent transfer of the amide nitrogen from glutamine to UTP, forming CTP, the final step in de novo biosynthesis of pyrimidines; involved in phospholipid biosynthesis; capable of forming cytoplasmic filaments termed cytoophidium, especially during conditions of glucose depletion; URA7 has a paralog, URA8, that arose from the whole g…
216_G0001520.mRNA.1	326.47735019754595	377.19105019606496	265.1252134705447	318.6361237178127	321.8574343954921	-0.2709381856233145	0.28252689569288575	-0.9589819226196132	0.3375678521415685	0.8340992518189346	YBL038W	MRPL16	Mitochondrial ribosomal protein of the large subunit; homologous to bacterial L16 ribosomal protein; synthetic lethality with hac1 mutation suggests a possible role in synthesis of precursors for protein glycosylation
216_G0001530.mRNA.1	833.3033782662575	809.737783526706	833.3511351792982	768.2670982973929	811.1648488174137	-0.0360728133837337	0.1878946184341603	-0.1919842818509136	0.8477545176687675	0.9742773558262593	YBL037W	APL3	Alpha-adaptin; large subunit of the clathrin associated protein complex (AP-2); involved in vesicle mediated transport
216_G0001540.mRNA.1	865.6736537815949	652.6821244006995	1118.1673459367798	785.9691051706047	855.6230573224198	0.3272559454999694	0.22792414931408744	1.435810757591111	0.1510561978823402	0.6757168044923417	YBL036C	YBL036C	Putative non-specific single-domain racemase; based on structural similarity; binds pyridoxal 5'-phosphate; expression of GFP-fusion protein induced in response to the DNA-damaging agent MMS
216_G0001550.mRNA.1	5.549190088343558	43.76960992036249	20.3942471900419	18.882140664759273	22.148796965876805	-0.3136828912778846	1.1268243517682242	-0.27837780643065646	0.780722354355827	NA	YBL035C	POL12	B subunit of DNA polymerase alpha-primase complex; required for initiation of DNA replication during mitotic and premeiotic DNA synthesis; also functions in telomere capping and length regulation
216_G0001560.mRNA.1	460.58277733251526	522.660636107858	499.307431204474	397.70508775149216	470.06398309908485	-0.12827232009307787	0.24572818128468119	-0.5220089914899575	0.6016640701922688	0.933069570794261	YBL034C	STU1	Component of the mitotic spindle; binds to interpolar microtubules via its association with beta-tubulin (Tub2p); required for interpolar microtubules to provide an outward force on the spindle poles
216_G0001570.mRNA.1	1329.031026158282	1248.721224198577	1379.7763098918	1259.202755581134	1304.1828289574482	0.03432263125847096	0.1610854933542547	0.21307090131939807	0.8312716608725145	0.972452832296401	YBL033C	RIB1	GTP cyclohydrolase II; catalyzes the first step of the riboflavin biosynthesis pathway
216_G0001580.mRNA.1	430.9870968613496	579.30366071068	630.1119131819842	534.6006075709969	543.7508195812527	0.2096142247560763	0.24214868593438812	0.8656426275749963	0.38668617142366846	0.863509778330747	YBL032W	HEK2	RNA binding protein involved in asymmetric localization of ASH1 mRNA; represses translation of ASH1 mRNA, an effect reversed by Yck1p-dependent phosphoryation; regulates telomere position effect and length; similarity to hnRNP-K
216_G0001590.mRNA.1	49.94271079509201	113.28604920564409	66.80874079496483	112.11271019700818	85.53755274817728	0.13397628045525325	0.5833092771839804	0.22968309556474972	0.8183380315503423	NA	YBL031W	SHE1	Mitotic spindle protein; interacts with components of the Dam1 (DASH) complex, its effector Sli15p, and microtubule-associated protein Bim1p; also localizes to nuclear microtubules and to the bud neck in a ring-shaped structure; inhibits dynein function
216_G0001600.mRNA.1	4511.491541823312	5073.412726357311	3994.459449635792	5328.304068836757	4726.916946663293	-0.04070529292009296	0.14831265874238034	-0.27445595854901506	0.7837342445407852	0.9674916834367292	YBL030C	PET9	Major ADP/ATP carrier of the mitochondrial inner membrane; exchanges cytosolic ADP for mitochondrially synthesized ATP; also imports heme and ATP; required for viability in many lab strains that carry a sal1 mutation; PET9 has a paralog, AAC3, that arose from the whole genome duplication; human homolog SLC25A4 implicated in progressive external ophthalmoplegia can complement yeast null mutant
216_G0001610.mRNA.1	1032.1493564319017	1050.4706380886998	1029.5578581455634	1267.4636921219662	1094.9103861970327	0.13948931191339586	0.17980238253004455	0.7757923446319602	0.43787160474914416	0.8781623896350239	YBL029C-A	YBL029C-A	Protein of unknown function; green fluorescent protein (GFP)-fusion protein localizes to the cell periphery; protein abundance increases in response to DNA replication stress; has potential orthologs in Saccharomyces species and in Yarrowia lipolytica
216_G0001620.mRNA.1	750.990391955828	513.6492458301362	478.20993411132724	388.2640174191125	532.778397329101	-0.5453802680246385	0.25720824790936264	-2.1203840563340894	0.03397367015683465	0.45769888825723215	YBL029W	YBL029W	Non-essential protein of unknown function
216_G0001630.mRNA.1	209.01949332760734	252.3189277762073	316.46245639720183	285.592377554484	265.8483137638751	0.3877477353191763	0.30488951226187777	1.2717647532137129	0.20345671574619656	0.748821644602152	YBL028C	YBL028C	Protein of unknown function that may interact with ribosomes; green fluorescent protein (GFP)-fusion protein localizes to the nucleolus; predicted to be involved in ribosome biogenesis
216_G0001640.mRNA.1	186.8227329742331	437.6960992036249	443.0474389560826	371.74214433744817	359.8271038678472	0.39034292537390924	0.35769534703314865	1.0912720241164755	0.27515320391131215	0.7894218619242609	YBL027W	RPL19B	Ribosomal 60S subunit protein L19B; rpl19a and rpl19b single null mutations result in slow growth, while the double null mutation is lethal; homologous to mammalian ribosomal protein L19, no bacterial homolog; RPL19B has a paralog, RPL19A, that arose from the whole genome duplication
216_G0001650.mRNA.1	67.51514607484661	27.034170833165067	35.16249515524465	42.484816495708365	43.049157139741176	-0.29564429042936646	0.7590112849176596	-0.38951237788439347	0.6968971559926941	NA	216_G0001650	216_G0001650	NA
216_G0001660.mRNA.1	139.65461722331287	189.23919583215547	291.8487097885306	225.4055541855638	211.53701925739068	0.6600742655439964	0.35339574634341964	1.8678047836562117	0.061789286448097655	NA	YBL026W	LSM2	Lsm (Like Sm) protein; part of heteroheptameric complexes (Lsm2p-7p and either Lsm1p or 8p): cytoplasmic Lsm1p complex involved in mRNA decay; nuclear Lsm8p complex part of U6 snRNP and possibly involved in processing tRNA, snoRNA, and rRNA; relocalizes from nucleus to cytoplasmic foci upon DNA replication stress
216_G0001670.mRNA.1	62.89082100122698	73.37846369001947	23.20724680246147	63.727224743562545	55.800939059317614	-0.6632292923652491	0.6926266851715362	-0.9575566557921363	0.3382863645301444	NA	YBL025W	RRN10	Protein involved in promoting high level transcription of rDNA; subunit of UAF (upstream activation factor) for RNA polymerase I
216_G0001680.mRNA.1	221.96760353374228	205.9746349193529	119.55248352783181	154.59752669271654	175.5230621684109	-0.6480047409958632	0.36947426340180844	-1.7538562362357266	0.0794551441158001	NA	YBL024W	NCL1	S-adenosyl-L-methionine-dependent tRNA: m5C-methyltransferase; methylates cytosine to m5C at several positions in tRNAs and intron-containing pre-tRNAs; increases proportion of tRNALeu(CAA) with m5C at wobble position in response to hydrogen peroxide, causing selective translation of mRNA from genes enriched in TTG codon; loss of NCL1 confers hypersensitivity to oxidative stress; similar to Nop2p…
216_G0001690.mRNA.1	214.5686834159509	320.5480255932429	159.63772800481073	164.03859702509618	214.69825850977517	-0.7224712308610712	0.35194209810813204	-2.052812763078705	0.0400907402267892	NA	YBL023C	MCM2	Protein involved in DNA replication; component of the Mcm2-7 hexameric helicase complex that binds chromatin as a part of the pre-replicative complex; relative distribution to the nucleus increases upon DNA replication stress
216_G0001700.mRNA.1	1690.6532469153371	2201.353910700584	1542.2270375090304	1806.7848348591529	1810.254757496026	-0.2166793037565683	0.1711045123243692	-1.2663564555550777	0.20538549320324515	0.7522358814966389	YBL022C	PIM1	ATP-dependent Lon protease; involved in degradation of misfolded proteins in mitochondria; required for biogenesis and maintenance of mitochondria
216_G0001710.mRNA.1	102.66001663435581	45.05695138860845	75.24773963222356	86.14976678296418	77.278618609538	0.1178294598343767	0.5867485909916164	0.20081762724856766	0.8408411791498155	NA	YBL021C	HAP3	Subunit of the Hap2p/3p/4p/5p CCAAT-binding complex; complex is heme-activated and glucose-repressed; complex is a transcriptional activator and global regulator of respiratory gene expression; contains sequences contributing to both complex assembly and DNA binding
216_G0001720.mRNA.1	73.9892011779141	145.469585911793	149.0889794582373	195.90220939687745	141.11249398620546	0.6574982155187299	0.4550999115488083	1.4447337800640616	0.14853267766372957	NA	YBL020W	RFT1	Membrane protein required for translocation of Man5GlcNac2-PP-Dol; required for translocation of Man5GlcNac2-PP-Dol from the cytoplasmic side to the lumenal side of the ER membrane but is not the flippase; mutation is suppressed by expression of human p53 protein; essential gene
216_G0001730.mRNA.1	266.36112424049077	278.0657571411264	66.80874079496483	161.67832944200126	193.22848790464582	-1.2663908861378612	0.42898790294016736	-2.95204335007668	0.003156786093050076	NA	216_G0001730	216_G0001730	NA
216_G0001740.mRNA.1	999.7790809165642	906.2883936451527	958.5296179319691	978.3309131928398	960.7320014216315	0.021996970142558164	0.17748947533087744	0.12393394088044499	0.9013675791672613	0.9836009132954584	216_G0001740	216_G0001740	NA
216_G0001750.mRNA.1	5.549190088343558	10.298731745967645	7.03249903104893	20.062274456306728	10.735673830416715	0.7704811776798887	1.4310261314802177	0.5384116758810841	0.5902928673462812	NA	YBL016W	FUS3	Mitogen-activated serine/threonine protein kinase involved in mating; phosphoactivated by Ste7p; substrates include Ste12p, Far1p, Bni1p, Sst2p; inhibits invasive growth during mating by phosphorylating Tec1p, promoting its; inhibits recruitment of Ste5p, Cdc42p-mediated asymmetry and mating morphogenesis
216_G0001760.mRNA.1	1018.2763812110428	1215.2503460241821	1030.2611080486683	1230.879544583995	1123.6668449669721	0.01731926608752574	0.18345684278698177	0.09440512452095207	0.9247873452091379	0.9867015861522708	YBL015W	ACH1	Protein with CoA transferase activity; particularly for CoASH transfer from succinyl-CoA to acetate; has minor acetyl-CoA-hydrolase activity; phosphorylated; required for acetate utilization and for diploid pseudohyphal growth
216_G0001770.mRNA.1	360.69735574233124	352.73156229939184	412.1044432194673	385.90374983601765	377.85927777430203	0.1622911062967051	0.2550096910004111	0.6364115248327699	0.5245082311082805	0.9171064546067627	YBL014C	RRN6	Component of the core factor (CF) rDNA transcription factor complex; CF is required for transcription of 35S rRNA genes by RNA polymerase I and is composed of Rrn6p, Rrn7p, and Rrn11p
216_G0001780.mRNA.1	37.919465603680976	79.81517103124925	123.06873304335627	95.59083711534382	84.09855169840758	0.9059457160861556	0.5635251151915355	1.607640354730659	0.10791396861375986	NA	YBL013W	FMT1	Methionyl-tRNA formyltransferase; catalyzes the formylation of initiator Met-tRNA in mitochondria; potential Cdc28p substrate
216_G0001790.mRNA.1	1269.8396652159506	1212.6756630876903	1015.4928600834655	1114.046299220797	1153.013621901976	-0.22273951873068554	0.16703234992888352	-1.3335112559065365	0.18236408418509492	0.7180187273033637	YBL011W	SCT1	Glycerol 3-phosphate/dihydroxyacetone phosphate sn-1 acyltransferase; dual substrate-specific acyltransferase of the glycerolipid biosynthesis pathway; prefers 16-carbon fatty acids; similar to Gpt2p; gene is constitutively transcribed
216_G0001800.mRNA.1	110.05893675214722	178.94046408618783	142.75973033029328	162.85846323354872	148.65439860054425	0.08399141928455509	0.41852093597349665	0.2006863027991363	0.8409438706084493	NA	YBL010C	YBL010C	Putative protein of unknown function; green fluorescent protein (GFP)-fusion protein colocalizes with clathrin-coated vesicles
216_G0001810.mRNA.1	173.87462276809813	205.9746349193529	163.1539775203352	201.80287835461473	186.20152839060023	-0.05907236554930578	0.3599499886739383	-0.16411270289778132	0.8696424219306751	NA	YBL009W	ALK2	Protein kinase; along with its paralog, ALK1, required for proper spindle positioning and nuclear segregation following mitotic arrest, proper organization of cell polarity factors in mitosis, proper localization of formins and polarity factors, and survival in cells that activate spindle assembly checkpoint; phosphorylated in response to DNA damage; ALK2 has a paralog, ALK1, that arose from the …
216_G0001820.mRNA.1	133.18056212024538	84.96453690423307	52.74374273286698	97.95110469843873	92.20998661394604	-0.5471832545548905	0.5411815723363255	-1.0110899604224424	0.3119733750449135	NA	YBL008W	HIR1	Subunit of the HIR complex; HIR is a nucleosome assembly complex involved in regulation of histone gene transcription; contributes to nucleosome formation, heterochromatic gene silencing, and formation of functional kinetochores
216_G0001830.mRNA.1	2717.2534132588953	2748.474034705115	2737.7518727873485	2625.7976861930865	2707.3192517361113	-0.02681472505571312	0.1279555654443552	-0.2095627881647258	0.8340089254249468	0.972452832296401	YBL007C	SLA1	Cytoskeletal protein binding protein; required for assembly of the cortical actin cytoskeleton; interacts with proteins regulating actin dynamics and proteins required for endocytosis; found in the nucleus and cell cortex; has 3 SH3 domains
216_G0001840.mRNA.1	246.01409391656438	236.87083015725582	334.04370397482415	405.96602429232433	305.72366308524215	0.613013962189	0.2870996786819139	2.13519557041433	0.03274503858991629	0.45148282636988407	YBL006C	LDB7	Component of the RSC chromatin remodeling complex; interacts with Rsc3p, Rsc30p, Npl6p, and Htl1p to form a module important for a broad range of RSC functions
216_G0001850.mRNA.1	1470.5353734110427	1524.2122984032114	1412.82905533773	1511.7513869722893	1479.8320285310683	-0.03464005251644679	0.1527099481369073	-0.22683559872203835	0.8205515813473272	0.9701203388435796	YBL005W	PDR3	Transcriptional activator of the pleiotropic drug resistance network; regulates expression of ATP-binding cassette (ABC) transporters through binding to cis-acting PDRE sites (PDR responsive elements); has a role in response to drugs and organic solvents; post-translationally up-regulated in cells lacking functional mitochondrial genome; involved in diauxic shift; relative distribution to nucleus…
216_G0001860.mRNA.1	166.47570265030672	118.43541507862791	196.20672296626515	190.00154043914017	167.779845283585	0.43498776892364444	0.38245447386781295	1.1373582965955538	0.25538853351729407	NA	YBL004W	UTP20	Component of the small-subunit (SSU) processome; SSU processome is involved in the biogenesis of the 18S rRNA
216_G0001870.mRNA.1	205.32003326871163	122.29743948336578	164.56047732654497	140.43592119414708	158.15346781819235	-0.10593766943107087	0.41263344125175255	-0.25673554016780975	0.7973829337858575	NA	YBL003C	HTA2	Histone H2A; core histone protein required for chromatin assembly and chromosome function; one of two nearly identical (see also HTA1) subtypes; DNA damage-dependent phosphorylation by Mec1p facilitates DNA repair; acetylated by Nat4p
216_G0001880.mRNA.1	648.3303753214723	569.0049289647123	595.6526679298444	489.7555234921936	575.6858739270557	-0.1641035827736108	0.22558451972643753	-0.7274594150902571	0.4669445686580396	0.8912150854821843	YBL002W	HTB2	Histone H2B; core histone protein required for chromatin assembly and chromosome function; nearly identical to HTB1; Rad6p-Bre1p-Lge1p mediated ubiquitination regulates reassembly after DNA replication, transcriptional activation, meiotic DSB formation and H3 methylation
216_G0001890.mRNA.1	205.32003326871163	242.02019603023965	213.0847206407826	197.08234318842491	214.3768232820397	-0.12212372749892049	0.3324820775546601	-0.3673092047460613	0.7133883888428436	NA	YBL001C	ECM15	Non-essential protein of unknown function; likely exists as tetramer, may be regulated by the binding of small-molecule ligands (possibly sulfate ions), may have a role in yeast cell-wall biogenesis
216_G0001900.mRNA.1	2432.394988723926	2138.2741787565324	1959.2542300502319	2056.973198667213	2146.7241490494757	-0.18774657851582047	0.14242861249954436	-1.3181802112719527	0.18744332827009005	0.7257603696013802	YBR001C	NTH2	Putative neutral trehalase, required for thermotolerance; may mediate resistance to other cellular stresses; NTH2 has a paralog, NTH1, that arose from the whole genome duplication
216_G0001910.mRNA.1	821.2801330748465	559.9935386869906	663.1646586279142	641.9927826018153	671.6077782478917	-0.08418863270203213	0.23237321983065617	-0.3622992045442468	0.717128452538539	0.9605634630571945	YBR002C	RER2	Forms the dehydrodolichyl diphosphate syntase (DDS) complex with NUS1; major enzyme of polyprenol synthesis in both the endoplasmic reticulum (ER) and in lipid droplets; participates in ER protein sorting; human ortholog DHDDS functionally complements the heat sensitive growth defect of a ts allele, and is associated with retinitis pigmentosa
216_G0001920.mRNA.1	814.806077971779	769.8301980110814	866.4038806252282	985.4117159421245	859.1129681375533	0.2228125020017173	0.18763964414798523	1.187448969078157	0.2350505741366877	0.7682943728910042	YBR003W	COQ1	Hexaprenyl pyrophosphate synthetase; catalyzes the first step in ubiquinone (coenzyme Q) biosynthesis
216_G0001930.mRNA.1	220.11787350429444	222.71007400655031	253.16996511776148	228.9459555602062	231.2359670472031	0.12426483808834957	0.3179770401663398	0.3907981470088038	0.6959464447478835	NA	YBR004C	GPI18	Functional ortholog of human PIG-V; PIG-V is a mannosyltransferase that transfers the second mannose in glycosylphosphatidylinositol biosynthesis; the authentic, non-tagged protein was localized to mitochondria
216_G0001940.mRNA.1	627.9833449975459	527.8100019808418	545.721924809397	462.61244628660216	541.0319295185967	-0.19624560093193963	0.23120535866002392	-0.848793479828074	0.39599621890640835	0.8665235413042438	YBR005W	RCR1	Protein of the ER membrane involved in cell wall chitin deposition; may function in the endosomal-vacuolar trafficking pathway, helping determine whether plasma membrane proteins are degraded or routed to the plasma membrane; RCR1 has a paralog, RCR2, that arose from the whole genome duplication
216_G0001950.mRNA.1	1046.9471966674844	895.9896618991851	1056.2813544635492	893.361280201423	973.1448733079104	0.005486393533394713	0.1885235247150785	0.029101904081660215	0.9767833172048678	0.9967515092517923	YBR006W	UGA2	Succinate semialdehyde dehydrogenase; involved in the utilization of gamma-aminobutyrate (GABA) as a nitrogen source; part of the 4-aminobutyrate and glutamate degradation pathways; localized to the cytoplasm
216_G0001960.mRNA.1	1021.0509762552146	1167.6187116990818	1402.2803067911566	1096.3442923475852	1171.8235717732596	0.19409499232594668	0.185404588785323	1.0468726453727968	0.2951583196845869	0.8094870016406249	YBR007C	DSF2	Deletion suppressor of mpt5 mutation; relocalizes from bud neck to cytoplasm upon DNA replication stress
216_G0001970.mRNA.1	1174.5785686993863	1179.2047849132953	856.5583819817597	998.3931876491465	1052.183730810897	-0.345472717808868	0.17608391615008875	-1.9619777056434684	0.049765079916705875	0.5164732405859528	YBR009C	HHF2	Histone H4; core histone protein required for chromatin assembly and chromosome function; one of two identical histone proteins (see also HHF1); contributes to telomeric silencing; N-terminal domain involved in maintaining genomic integrity
216_G0001980.mRNA.1	2106.8425035411037	2400.8918382787074	2024.6564710389869	2054.6129310841184	2146.750935985729	-0.14343716877729232	0.14178781400712806	-1.011632556589675	0.31171377343494844	0.820291680427605	YBR010W	HHT2	Histone H3; core histone protein required for chromatin assembly, part of heterochromatin-mediated telomeric and HM silencing; one of two identical histone H3 proteins (see HHT1); regulated by acetylation, methylation, and phosphorylation; H3K14 acetylation plays an important role in the unfolding of strongly positioned nucleosomes during repair of UV damage
216_G0001990.mRNA.1	3584.776797069938	3442.3510860896854	4092.914436070477	4138.729206956923	3814.692881546756	0.2279549746428392	0.11870332361070718	1.9203756702754817	0.05481046443229429	0.5291806532786294	YBR011C	IPP1	Cytoplasmic inorganic pyrophosphatase (PPase); homodimer that catalyzes the rapid exchange of oxygens from Pi with water, highly expressed and essential for viability, active-site residues show identity to those from E. coli PPase
216_G0002000.mRNA.1	1013.6520561374231	1149.5959311436384	893.830626846319	1006.6541241899787	1015.9331845793398	-0.18723957849064113	0.17996547090477188	-1.040419462407421	0.29814506344705566	0.8112656414207535	YBR014C	GRX7	Cis-golgi localized monothiol glutaredoxin; more similar in activity to dithiol than other monothiol glutaredoxins; involved in the oxidative stress response; does not bind metal ions; GRX7 has a paralog, GRX6, that arose from the whole genome duplication
216_G0002010.mRNA.1	1520.4780842061348	1445.6844688402082	1431.1135528184573	1514.1116545553841	1477.846940105046	-0.011204705612625852	0.15272150823522967	-0.07336691303079443	0.941514146191884	0.9908988206461911	YBR015C	MNN2	Alpha-1,2-mannosyltransferase; responsible for addition of the first alpha-1,2-linked mannose to form the branches on the mannan backbone of oligosaccharides, localizes to an early Golgi compartment
216_G0002020.mRNA.1	438.386016979141	484.0403920604793	471.1774350802783	441.37003803874796	458.74347053966164	-0.013578792177294935	0.23676121869373	-0.05735226508890467	0.9542645873124852	0.9956659452188187	YBR016W	YBR016W	Tail-anchored plasma membrane protein with a conserved CYSTM module; predicted to be palmitoylated; has similarity to hydrophilins, which are involved in the adaptive response to hyperosmotic conditions; YBR016W has a paralog, YDL012C, that arose from the whole genome duplication
216_G0002030.mRNA.1	1255.041824980368	1022.1491257872888	1715.929763575939	1458.6453663526538	1362.9415201740624	0.4789450684979785	0.17561027592634526	2.7273180112697872	0.006385146860789915	0.20451249798235932	YBR017C	KAP104	Transportin or cytosolic karyopherin beta 2; functions in the rg-nuclear localization signal-mediated nuclear import/reimport of mRNA-binding proteins Nab2p and Hrp1p; regulates asymmetric protein synthesis in daughter cells during mitosis
216_G0002040.mRNA.1	12834.351809323924	13371.61583067074	14545.317745918503	13958.622486423292	13677.476968084115	0.1214496288418606	0.10135482700984098	1.1982619123810307	0.23081506929987036	0.7670934677041454	YBR018C	GAL7	Galactose-1-phosphate uridyl transferase; synthesizes glucose-1-phosphate and UDP-galactose from UDP-D-glucose and alpha-D-galactose-1-phosphate in the second step of galactose catabolism; human homolog UGP2 can complement yeast null mutant
216_G0002050.mRNA.1	27065.24979088098	31071.273677584384	36635.8037022494	36722.22319158214	32873.637590574224	0.3356237687459338	0.10552925525870716	3.1803860258763805	0.0014707898275070693	0.0849868467574999	YBR019C	GAL10	UDP-glucose-4-epimerase; catalyzes interconversion of UDP-galactose and UDP-D-glucose in galactose metabolism; also catalyzes conversion of alpha-D-glucose or alpha-D-galactose to their beta-anomers; human homolog GALE implicated in galactosemia, can complement yeast null mutant
216_G0002060.mRNA.1	12004.747891116562	13432.120879678301	16704.294948450522	17935.673363938215	15019.2092707959	0.4455949550472192	0.10839957837044344	4.110670555603531	3.9451174707633206e-5	0.007140833662074422	YBR020W	GAL1	Galactokinase; phosphorylates alpha-D-galactose to alpha-D-galactose-1-phosphate in the first step of galactose catabolism; expression regulated by Gal4p; human homolog GALK2 complements yeast null mutant; GAL1 has a paralog, GAL3, that arose from the whole genome duplication
216_G0002070.mRNA.1	117.45785686993862	187.95185436390952	230.6659682184049	121.55378052938782	164.4073649954102	0.21642400599738887	0.44118624371902293	0.49055021338159	0.6237446067326049	NA	YBR021W	FUR4	Plasma membrane localized uracil permease; expression is tightly regulated by uracil levels and environmental cues; conformational alterations induced by unfolding or substrate binding result in Rsp5p-mediated ubiquitination and degradation
216_G0002080.mRNA.1	0.9248650147239262	70.80378075352756	50.63399302355229	20.062274456306728	35.606228312027625	-0.004010676881124846	1.182361839684742	-0.003392089245872676	0.9972935095521218	NA	YBR022W	POA1	Phosphatase that is highly specific for ADP-ribose 1''-phosphate; a tRNA splicing metabolite; may have a role in regulation of tRNA splicing
216_G0002090.mRNA.1	374.5703309631901	628.2226365040264	496.49443159205447	430.7488339148209	482.509058243523	-0.10810542400932571	0.2801527842436503	-0.3858802413875204	0.6995853645496704	0.9563402002499011	YBR023C	CHS3	Chitin synthase III; catalyzes the transfer of N-acetylglucosamine (GlcNAc) to chitin; required for synthesis of the majority of cell wall chitin, the chitin ring during bud emergence, and spore wall chitosan; contains overlapping di-leucine and di-acidic signals that mediate, respectively, intracellular trafficking by AP-1 and trafficking to plasma membrane by exomer complex; requires AP-3 compl…
216_G0002100.mRNA.1	531.7973834662575	368.1796599183433	355.14120106797094	397.70508775149216	413.205833051016	-0.26194047748374244	0.2723284224532056	-0.9618550833736492	0.336122403861291	0.8334815130283397	YBR024W	SCO2	Protein anchored to mitochondrial inner membrane; may have a redundant function with Sco1p in delivery of copper to cytochrome c oxidase; interacts with Cox2p; SCO2 has a paralog, SCO1, that arose from the whole genome duplication
216_G0002110.mRNA.1	2123.4900738061347	2276.0197158588494	2474.033159123014	2465.2994905426326	2334.7106098326576	0.16747656091346144	0.13402080170989228	1.2496310929104055	0.21143433949189502	0.7568395158956807	YBR025C	OLA1	P-loop ATPase with similarity to human OLA1 and bacterial YchF; identified as specifically interacting with the proteasome; null mutant displays increased translation rate and increased readthrough of premature stop codons; protein abundance increases in response to hydrogen peroxide and to DNA replication stress
216_G0002120.mRNA.1	265.43625922576683	569.0049289647123	329.12095465308994	404.78589050077693	392.0870083360865	-0.18281473853000782	0.3383097668426424	-0.5403767684160304	0.5889372258034687	0.9303116404191913	YBR026C	ETR1	2-enoyl thioester reductase; member of the medium chain dehydrogenase/reductase family; localized to mitochondria, where it has a probable role in fatty acid synthesis; human MECR functionally complements the respiratory growth defect of the null mutant
216_G0002130.mRNA.1	108.20920672269936	155.76831765776063	160.3409779079156	145.1564563603369	142.36873966217811	0.21642449903075037	0.41364636181090736	0.5232114168326368	0.6008271373711328	NA	YBR028C	YPK3	AGC kinase; phosphorylated by cAMP-dependent protein kinase (PKA) in a TORC1-dependent manner; directly phosphorylated by TORC1; phosphorylates ribosomal protein Rps6a/b (S6), in a TORC-dependent manner; undergoes autophosphorylation
216_G0002140.mRNA.1	357.92276069815944	231.721464284272	331.2307043624046	376.462679503638	324.3344022121185	0.2577003066587276	0.3051835763469284	0.8444107960966338	0.3984398915549288	0.8672758578800829	YBR029C	CDS1	Phosphatidate cytidylyltransferase (CDP-diglyceride synthetase); an enzyme that catalyzes that conversion of CTP + phosphate into diphosphate + CDP-diaclglyerol, a critical step in the synthesis of all major yeast phospholipids; human homolog CDS1 can complement yeast cds1 null mutant
216_G0002150.mRNA.1	349.5989755656441	305.09992797429146	297.47470901336976	292.67318030376873	311.2116982142685	-0.1509374073711868	0.2800163668017265	-0.5390306612972459	0.5898656981840005	0.9303116404191913	YBR030W	RKM3	Ribosomal lysine methyltransferase; specific for monomethylation of Rpl42ap and Rpl42bp (lysine 40); nuclear SET domain containing protein; relocalizes to the cytosol in response to hypoxia
216_G0002160.mRNA.1	1121.8612628601225	1325.9617122933344	1748.982509021869	1592.000484797516	1447.2014922432104	0.45089559131915125	0.16393467197063977	2.750458984051314	0.005951184136066591	0.19540219670883974	YBR031W	RPL4A	Ribosomal 60S subunit protein L4A; N-terminally acetylated; homologous to mammalian ribosomal protein L4 and bacterial L4; RPL4A has a paralog, RPL4B, that arose from the whole genome duplication
216_G0002170.mRNA.1	73.9892011779141	45.05695138860845	61.18274157012569	47.20535166189818	56.8585614496366	-0.13653951660063668	0.6394282641242995	-0.2135337523555176	0.8309106655635851	NA	YDR013W	PSF1	Subunit of the GINS complex (Sld5p, Psf1p, Psf2p, Psf3p); complex is localized to DNA replication origins and implicated in assembly of the DNA replication machinery
216_G0002180.mRNA.1	127.63137203190182	56.643024602822045	29.536495930405508	44.845084078803275	64.66399416098317	-1.323657685735593	0.6471901354267532	-2.045237733518267	0.040831426085619564	NA	YDR014W	RAD61	Subunit of a complex that inhibits sister chromatid cohesion; also negatively regulates chromosome condensation; inhibited by Eco1p-acetylated cohesin subunits Smc3p and Mcd1p; binds Smc3p ATPase head of cohesin; related to the human Wapl protein that controls the association of cohesin with chromatin
216_G0002190.mRNA.1	330.1768102564416	335.9961232121944	331.2307043624046	317.45598992626526	328.71490693932645	-0.03753529654422613	0.2702464330310599	-0.13889284725512782	0.8895348232463313	0.9824254395888457	YPL279C	FEX2	Protein involved in fluoride export; nearly identical to FEX1, and deletion of both proteins results in a large increase in fluoride sensitivity compared with the single mutant; contains two FEX domains connected by a linker; part of a widespread family of conserved fluoride export proteins
216_G0002200.mRNA.1	59.19136094233128	14.160756150705511	25.316996511776146	31.863612371781272	32.63318149414855	-0.3737357996417914	0.9084112664869926	-0.41141695774767545	0.6807668215265716	NA	YDR014W-A	HED1	Meiosis-specific protein; down-regulates Rad51p-mediated mitotic recombination when the meiotic recombination machinery is impaired; promotes synapsis and required for the normal morphogenesis of synaptonemal complex; prevents the recruitment of Rad54p to site-specific DNA double-strand breaks in vivo; early meiotic gene, transcribed specifically during meiotic prophase
216_G0002210.mRNA.1	33.295140530061346	24.459487896673156	88.60948779121652	41.30468270416091	46.91719973052798	1.172240247581612	0.7300448699151219	1.6057098623512027	0.10833767333860768	NA	YDR016C	DAD1	Essential subunit of the Dam1 complex (aka DASH complex); complex couples kinetochores to the force produced by MT depolymerization thereby aiding in chromosome segregation; is transferred to the kinetochore prior to mitosis
216_G0002220.mRNA.1	640.0065901889569	576.7289777741881	623.7826640540401	498.0164600330258	584.6336730125528	-0.11530210552298804	0.22569993075964837	-0.5108646029926132	0.6094458685846906	0.933069570794261	YDR017C	KCS1	Inositol hexakisphosphate and inositol heptakisphosphate kinase; generation of high energy inositol pyrophosphates by Kcs1p is required for many processes such as vacuolar biogenesis, stress response, RNA polymerase I-mediated rRNA transcription and telomere maintenance; inositol hexakisphosphate is also known as IP6; inositol heptakisphosphate is also known as IP7
216_G0002230.mRNA.1	264.5113942110429	284.5024644823562	225.03996899356576	249.0082300165129	255.76551442586944	-0.21267976735822944	0.3046147755542519	-0.6981925514652232	0.4850567840260521	NA	YDR018C	YDR018C	Probable membrane protein with three predicted transmembrane domains; similar to C. elegans F55A11.5 and maize 1-acyl-glycerol-3-phosphate acyltransferase; YDR018C has a paralog, CST26, that arose from the whole genome duplication
216_G0002240.mRNA.1	378.2697910220858	364.3176355136054	348.108702036922	372.92227812899563	365.9046016754022	-0.04393593887002777	0.25870745721365473	-0.1698286525762691	0.8651448927421513	0.9783072767636757	YDR019C	GCV1	T subunit of the mitochondrial glycine decarboxylase complex; glycine decarboxylase is required for the catabolism of glycine to 5,10-methylene-THF; expression is regulated by levels of levels of 5,10-methylene-THF in the cytoplasm
216_G0002250.mRNA.1	0.9248650147239262	92.6885857137088	47.11774350802783	50.74575303654054	47.86923681825027	0.06655010962640974	2.092421934320601	0.03180530108905507	0.974627319118943	NA	YDR020C	DAS2	Putative protein of unknown function; non-essential gene identified in a screen for mutants with increased levels of rDNA transcription; weak similarity with uridine kinases and with phosphoribokinases
216_G0002260.mRNA.1	29.59568047116564	11.5860732142136	54.150242539076764	21.242408247854183	29.143601118077548	0.8695530170984157	0.9434045928507924	0.9217180239400669	0.3566756765718289	NA	YDR021W	FAL1	Nucleolar protein required for maturation of 18S rRNA; member of the eIF4A subfamily of DEAD-box ATP-dependent RNA helicases; 18S rRNA biogenesis defect of the null mutant is functionally complemented by human EIF4A3
216_G0002270.mRNA.1	217.34327846012266	256.18095218094516	298.1779589164746	391.8044187937549	290.8766520878243	0.5419915739478984	0.30335867069168854	1.7866361713416752	0.07399631153043816	0.5653308625659182	YDR022C	ATG31	Autophagy-specific protein required for autophagosome formation; forms a complex with Atg17p and Atg29p that localizes other proteins to the pre-autophagosomal structure; constitutively phosphorylated, and phosphorylation of residue S174 is required for function; high-copy suppressor of CIK1 deletion
216_G0002280.mRNA.1	611.3357747325152	691.3023684480781	599.1689174453688	783.6088375875098	671.3539745533681	0.08431811444169428	0.2208583063838005	0.3817747035294609	0.7026284837545848	0.9567269571520425	YDR023W	SES1	Cytosolic seryl-tRNA synthetase; class II aminoacyl-tRNA synthetase that aminoacylates tRNA(Ser), displays tRNA-dependent amino acid recognition which enhances discrimination of the serine substrate, interacts with peroxin Pex21p
216_G0002290.mRNA.1	63.81568601595091	87.53921984072498	113.92648430299266	106.2120412392709	92.87335784973486	0.5458901642617349	0.49702087272850176	1.0983244250185202	0.2720628500735466	NA	YDR025W	RPS11B	Protein component of the small (40S) ribosomal subunit; homologous to mammalian ribosomal protein S11 and bacterial S17; RPS11B has a paralog, RPS11A, that arose from the whole genome duplication
216_G0002300.mRNA.1	545.6703586871165	457.00622122731426	405.07194418841834	365.8414753797109	443.39749987064	-0.3792521179416992	0.2461015110747605	-1.541039371458757	0.12330720405585431	0.6418928499743203	YDR026C	NSI1	RNA polymerase I termination factor; binds to rDNA terminator element, required for efficient Pol I termination; required for rDNA silencing at NTS1; facilities association of Sir2p with NTS1, contributes to rDNA stability and cell longevity; interacts physically with Fob1p and RENT subunits, Sir2p and Net1p; may interact with ribosomes, based on co-purification experiments; Myb-like DNA-binding …
216_G0002310.mRNA.1	647.4055103067484	637.2340267817481	685.6686555272706	509.81779794850036	620.0314976410668	-0.10047074902044155	0.22673495127301457	-0.4431198121698643	0.6576790755331539	0.9457249949257459	YDR027C	VPS54	Component of the GARP (Golgi-associated retrograde protein) complex; GARP is required for the recycling of proteins from endosomes to the late Golgi, and for mitosis after DNA damage induced checkpoint arrest; potentially phosphorylated by Cdc28p; members of the GARP complex are Vps51p-Vps52p-Vps53p-Vps54p
216_G0002320.mRNA.1	2332.5095671337417	2556.6601559364676	2291.188184315741	2242.2542039401637	2355.6530278315286	-0.10824001070636592	0.13537235969722092	-0.7995724603490678	0.42395854877697703	0.8715820329513749	YDR028C	REG1	Regulatory subunit of type 1 protein phosphatase Glc7p; involved in negative regulation of glucose-repressible genes; involved in regulation of the nucleocytoplasmic shuttling of Hxk2p; REG1 has a paralog, REG2, that arose from the whole genome duplication
216_G0002330.mRNA.1	143.35407728220855	239.44551309374773	356.54770087418075	404.78589050077693	286.0332954377285	0.997222292203856	0.3293213331149108	3.0281132496688064	0.002460858458152927	0.11651629830124076	YDR030C	RAD28	Protein involved in DNA repair; related to the human CSA protein that is involved in transcription-coupled repair nucleotide excision repair
216_G0002340.mRNA.1	98.9605565754601	171.2164152767121	116.73948391541224	146.33659015188437	133.3132614798672	-0.036132153868115705	0.4479091552264409	-0.0806684870056944	0.9357055988405476	NA	YDR031W	MIX14	Mitochondrial intermembrane space protein of unknown function; required for normal oxygen consumption; contains twin cysteine-x9-cysteine motifs; protein abundance increases in response to DNA replication stress
216_G0002350.mRNA.1	2732.976118509202	2720.152522403704	2561.939397011125	3213.504314383719	2807.1430880769376	0.0815006279319356	0.14567162427107572	0.5594818369037587	0.5758329236490953	0.9293040012372282	YDR032C	PST2	Protein with similarity to a family of flavodoxin-like proteins; induced by oxidative stress in a Yap1p dependent manner; the authentic, non-tagged protein is detected in highly purified mitochondria in high-throughput studies; protein abundance increases in response to DNA replication stress; PST2 has a paralog, RFS1, that arose from the whole genome duplication
216_G0002360.mRNA.1	307.0551848883435	258.75563511743707	240.5114668618734	317.45598992626526	280.9445691984798	-0.025639773602165638	0.3074997365286523	-0.08338144901069393	0.9335482386854496	0.9887833022484565	YDR033W	MRH1	Protein that localizes primarily to the plasma membrane; also found at the nuclear envelope; long-lived protein that is asymmetrically retained in the plasma membrane of mother cells; the authentic, non-tagged protein is detected in mitochondria in a phosphorylated state; null mutation confers sensitivity to acetic acid
216_G0002370.mRNA.1	1270.7645302306746	1391.616127173878	1079.4886012660108	1005.4739903984313	1186.8358122672487	-0.35114446942478833	0.16633656996999013	-2.1110479162107323	0.03476819351697705	0.46173856999985374	YDR034C	LYS14	Transcriptional activator involved in regulating lysine biosynthesis; involved in the regulation of genes of the lysine biosynthesis pathway; requires 2-aminoadipate semialdehyde as co-inducer
216_G0002380.mRNA.1	224.74219857791408	275.4910742046345	289.73896007921593	300.9341168446009	272.7265874265914	0.24165480129569325	0.30077834848229645	0.8034315053429347	0.4217253712904059	0.8715820329513749	YDR035W	ARO3	3-deoxy-D-arabino-heptulosonate-7-phosphate (DAHP) synthase; catalyzes the first step in aromatic amino acid biosynthesis and is feedback-inhibited by phenylalanine or high concentration of tyrosine or tryptophan
216_G0002390.mRNA.1	739.892011779141	834.1972714233792	604.0916667671031	731.6829507594218	727.4659751822612	-0.23826997333228472	0.20683399434572383	-1.1519865198465178	0.24932661271040646	0.7768717632092493	YDR036C	EHD3	3-hydroxyisobutyryl-CoA hydrolase; member of a family of enoyl-CoA hydratase/isomerases; non-tagged protein is detected in highly purified mitochondria in high-throughput studies; phosphorylated; mutation affects fluid-phase endocytosis
216_G0002400.mRNA.1	221.04273851901837	301.2379035695536	481.7261836268517	427.20843254017853	357.8038145639006	0.8045469388891068	0.28071198703095607	2.866093989781718	0.00415570843098153	0.15971473295372765	YDR037W	KRS1	Lysyl-tRNA synthetase
216_G0002410.mRNA.1	13998.756862861346	14626.773762210547	13394.800904438896	14192.288977149688	14053.155126665119	-0.053373024802700834	0.10225857125403517	-0.5219418201151007	0.6017108394767277	0.933069570794261	YDR040C	ENA1	P-type ATPase sodium pump; involved in Na+ and Li+ efflux to allow salt tolerance
216_G0002420.mRNA.1	914.691499561963	890.8402960262013	959.2328678350741	942.9268994464162	926.9228907174137	0.0751701813129155	0.17701801846490792	0.42464706115675593	0.6710939807100439	0.9472302552435037	YDR041W	RSM10	Mitochondrial ribosomal protein of the small subunit; has similarity to E. coli S10 ribosomal protein; essential for viability, unlike most other mitoribosomal proteins
216_G0002430.mRNA.1	82.31298631042944	46.3442928568544	45.71124370181805	25.962943414044	50.08286657078647	-0.8380328654204442	0.7018746928030424	-1.1939921385021501	0.2324810432611132	NA	YDR042C	YDR042C	Putative protein of unknown function; expression is increased in ssu72-ts69 mutant
216_G0002440.mRNA.1	529.0227884220858	509.7872214253984	277.0804618233278	345.7792009234042	415.417418148554	-0.7421339190573459	0.2543602523625482	-2.917648933606016	0.0035268117851620694	0.14584929243195546	YDR043C	NRG1	Transcriptional repressor; recruits the Cyc8p-Tup1p complex to promoters; mediates glucose repression and negatively regulates a variety of processes including filamentous growth and alkaline pH response; activated in stochastic pulses of nuclear localization in response to low glucose
216_G0002450.mRNA.1	415.26439161104287	498.20114821118483	388.1939465139009	421.3077635824413	430.7418124796425	-0.1737383525551146	0.24837347465644877	-0.6995044571302561	0.4842368285346936	0.8998786262082966	YDR044W	HEM13	Coproporphyrinogen III oxidase; oxygen-requiring enzyme that catalyzes sixth step in heme biosynthetic pathway; transcription is repressed by oxygen and heme (via Rox1p and Hap1p); human homolog CPOX can complement yeast mutant and allow growth of haploid null after sporulation of a heterozygous diploid
216_G0002460.mRNA.1	51.79244082453987	123.58478095161173	42.19499418629358	44.845084078803275	65.60432501031211	-1.0054637626446716	0.636831736430936	-1.578853102202003	0.11436975514260177	NA	YDR045C	RPC11	RNA polymerase III subunit C11; mediates pol III RNA cleavage activity and is important for termination of transcription; homologous to TFIIS
216_G0002470.mRNA.1	270.06058429938645	249.74424483971538	367.79969932385904	369.38187675435324	314.2466013043285	0.5029541020435904	0.2770760936274737	1.8152201276513145	0.06949008773955237	0.5593112883410253	YDR046C	BAP3	Amino acid permease; involved in uptake of cysteine, leucine, isoleucine and valine; BAP3 has a paralog, BAP2, that arose from the whole genome duplication
216_G0002480.mRNA.1	349.5989755656441	516.2239287666282	462.03518633991473	414.2269608331565	435.52126287633587	0.021834504909737047	0.269844616022331	0.08091510303815042	0.9355094688629605	0.9890969044580232	YDR047W	HEM12	Uroporphyrinogen decarboxylase; catalyzes the fifth step in the heme biosynthetic pathway; localizes to both the cytoplasm and nucleus; a hem12 mutant has phenotypes similar to patients with porphyria cutanea tarda
216_G0002490.mRNA.1	513.3000831717791	637.2340267817481	510.5594296541523	560.5635509850409	555.4142726481801	-0.10243101967370802	0.22848952560585925	-0.4482963470736942	0.6539393366132937	0.9457249949257459	YDR049W	VMS1	Component of a Cdc48p-complex involved in protein quality control; exhibits cytosolic and ER-membrane localization, with Cdc48p, during normal growth, and contributes to ER-associated degradation (ERAD) of specific substrates at a step after their ubiquitination; forms a mitochondrially-associated complex with Cdc48p and Npl4p under oxidative stress that is required for ubiquitin-mediated mitocho…
216_G0002500.mRNA.1	719.5449814552146	538.1087337268094	372.0191987424884	644.3530501849102	568.5064910273557	-0.313661495990939	0.28149556872116227	-1.1142679702416167	0.2651642435418712	0.7851719299641813	YDR050C	TPI1	Triose phosphate isomerase, abundant glycolytic enzyme; mRNA half-life is regulated by iron availability; transcription is controlled by activators Reb1p, Gcr1p, and Rap1p through binding sites in the 5' non-coding region; inhibition of Tpi1p activity by PEP (phosphoenolpyruvate) stimulates redox metabolism in respiring cells; E104D mutation in human homolog TPI1 causes a rare autosomal disease; …
216_G0002510.mRNA.1	397.6919563312883	433.83407479888706	464.1449360492294	388.2640174191125	420.9837461496293	0.0390743420924722	0.2507041065838907	0.15585840465440134	0.8761446328226193	0.9797585197437951	YDR051C	DET1	Acid phosphatase; involved in the non-vesicular transport of sterols in both directions between the endoplasmic reticulum and plasma membrane; deletion confers sensitivity to nickel
216_G0002520.mRNA.1	5037.739735201226	4815.94443270812	5519.808489470305	5278.738449591764	5163.057776742854	0.13214056696859916	0.1135884750260735	1.1633272384215665	0.24469675836822674	0.7756084801070038	216_G0002520	216_G0002520	NA
216_G0002530.mRNA.1	377.3449260073619	319.260684124997	357.25095077728565	342.2387995487618	349.02384011460157	0.0047844742848444	0.2686216424260834	0.01781120181394522	0.985789468422873	0.9980099018133808	YDR055W	PST1	Cell wall protein that contains a putative GPI-attachment site; secreted by regenerating protoplasts; up-regulated by activation of the cell integrity pathway, as mediated by Rlm1p; upregulated by cell wall damage via disruption of FKS1; PST1 has a paralog, ECM33, that arose from the whole genome duplication
216_G0002540.mRNA.1	495.72764789202444	400.3631966244922	487.3521828516908	518.0787344893325	475.380440464385	0.1631384769088041	0.24082230447363448	0.6774226219011399	0.4981378492868169	0.9016157083767484	YDR056C	EMC10	Putative protein of unknown function; subunit of evolutionarily conserved EMC (Endoplasmic Reticulum Membrane Complex) implicated in ERAD (ER-associated degradation) and proper assembly of multi-pass transmembrane (TM) proteins; EMC acts in yeast as an ER-mitochondria tether that interacts with outer membrane protein Tom5p of TOM (Translocase of the Mitochondrial Outer Membrane) complex; YDR056C …
216_G0002550.mRNA.1	408.7903365079754	366.8923184500973	492.97818207653	404.78589050077693	418.3616818838449	0.21216569446145547	0.25372676003546724	0.8361975474396073	0.4030437779306945	0.8672758578800829	YDR057W	YOS9	ER quality-control lectin; integral subunit of the HRD ligase; participates in efficient ER retention of misfolded proteins by recognizing them and delivering them to Hrd1p; binds to glycans with terminal alpha-1,6 linked mannose on misfolded N-glycosylated proteins and participates in targeting proteins to ERAD; member of the OS-9 protein family
216_G0002560.mRNA.1	522.5487333190183	525.2353190443499	503.5269306231034	553.4827482357562	526.198432805557	0.01139994989278789	0.22274830835068818	0.051178614900366175	0.9591831923465095	0.9957637962063306	YDR058C	TGL2	Triacylglycerol lipase that is localized to the mitochondria; has lipolytic activity towards triacylglycerols and diacylglycerols when expressed in E. coli
216_G0002570.mRNA.1	386.5935761546012	218.84804960181245	374.12894845180307	417.7673622077989	349.3344841040039	0.3813649088662329	0.3146707191294116	1.2119491445576565	0.22553184829398504	0.7638748925233078	216_G0002570	216_G0002570	NA
216_G0002580.mRNA.1	25.896220412269933	28.321512301411023	37.272244864559326	48.38548545344563	34.96886575792148	0.657592813791332	0.7860468915738145	0.836582169385222	0.40282747161305804	NA	216_G0002580	216_G0002580	NA
216_G0002590.mRNA.1	249.7135539754601	236.87083015725582	213.0847206407826	129.81471707021998	207.37095546092962	-0.4979013177166306	0.3662794394986287	-1.3593482571617146	0.17403625905865977	NA	YDR060W	MAK21	Constituent of 66S pre-ribosomal particles; required for large (60S) ribosomal subunit biogenesis; acts as part of a Mak21p-Noc2p-Rrp5p module that associates with nascent pre-rRNA during transcription and has a role in bigenesis of the large ribosomal subunit; involved in nuclear export of pre-ribosomes; required for maintenance of dsRNA virus; homolog of human CAATT-binding protein
216_G0002600.mRNA.1	491.1033228184048	460.8682456320521	461.3319364368098	564.1039523596833	494.3518643117375	0.1040739274254508	0.2365221890452167	0.4400176061517621	0.6599243557671831	0.9457249949257459	YDR061W	YDR061W	Protein with similarity to ABC transporter family members; lacks predicted membrane-spanning regions; transcriptionally activated by Yrm1p along with genes involved in multidrug resistance
216_G0002610.mRNA.1	534.5719785104293	571.5796119012043	583.6974195770612	488.57538970064616	544.6060999223353	-0.04191053727894267	0.22600725453174525	-0.18543890268378915	0.8528847975904987	0.9753295893822026	YDR062W	LCB2	Component of serine palmitoyltransferase; responsible along with Lcb1p for the first committed step in sphingolipid synthesis, which is the condensation of serine with palmitoyl-CoA to form 3-ketosphinganine
216_G0002620.mRNA.1	144.27894229693248	272.9163912681426	289.035710176111	267.8903706812722	243.53035360561458	0.42352924879891857	0.36394665284183914	1.1637124438206397	0.24454056478824177	NA	YDR063W	AIM7	Protein that interacts with Arp2/3 complex; interacts with Arp2/3 complex to stimulate actin filament debranching and inhibit actin nucleation; has similarity to Cof1p and also to human glia maturation factor (GMF); null mutant displays elevated mitochondrial genome loss
216_G0002630.mRNA.1	198.84597816564414	239.44551309374773	336.15345368413887	310.37518717698055	271.2050330301278	0.5642888106221824	0.3017300646247436	1.8701776083333905	0.06145915808489373	0.5479753412023645	YDR064W	RPS13	Protein component of the small (40S) ribosomal subunit; homologous to mammalian ribosomal protein S13 and bacterial S15
216_G0002640.mRNA.1	61.965955986503054	74.66580515826543	89.31273769432141	95.59083711534382	80.38383398860843	0.4381379841887591	0.5248370522128893	0.834807646185463	0.40382602005291324	NA	YDR065W	RRG1	Protein of unknown function; required for vacuolar acidification and mitochondrial genome maintenance; the authentic, non-tagged protein is detected in highly purified mitochondria in high-throughput studies
216_G0002650.mRNA.1	63.81568601595091	63.07973194405182	29.536495930405508	48.38548545344563	51.20434983596347	-0.7136106971995279	0.6659511392872717	-1.071566148176071	0.28391494492933134	NA	YDR066C	RTR2	Protein of unknown function; exhibits genetic interactions with Rtr1p; green fluorescent protein (GFP)-fusion protein localizes to the cytoplasm; YDR066C is not an essential gene; relocalizes from nucleus to cytoplasmic foci upon DNA replication stress; RTR2 has a paralog, RTR1, that arose from the whole genome duplication
216_G0002660.mRNA.1	403.24114641963183	311.53663531552127	315.759206494097	375.28254571209055	351.45488348533513	-0.053490692563656586	0.27989044880125785	-0.1911129614917256	0.8484370929990884	0.9742773558262593	YDR067C	OCA6	Cytoplasmic protein required for replication of Brome mosaic virus; S. cerevisiae is a model system for studying positive-strand RNA virus replication; null mutation confers sensitivity to tunicamycin and DTT
216_G0002670.mRNA.1	1271.6893952453986	1112.2630285645057	1246.1588283018705	1136.4688412601988	1191.6450233429935	-8.905781667675754e-4	0.17015031858055074	-0.005234066995566437	0.9958238378220172	0.9994113660856171	YDR068W	DOS2	Protein of unknown function; green fluorescent protein (GFP)-fusion protein localizes to the cytoplasm
216_G0002680.mRNA.1	947.0617750773005	785.278295630033	881.1721285904309	754.1054927988234	841.9044230241469	-0.08294026169777503	0.19902330714779823	-0.4167364259311706	0.6768712077405572	0.9489912068618805	YDR069C	DOA4	Ubiquitin hydrolase; deubiquitinates intralumenal vesicle (ILVs) cargo proteins; required for recycling ubiquitin from proteasome-bound ubiquitinated intermediates, acts at the late endosome/prevacuolar compartment to recover ubiquitin from ubiquitinated membrane proteins destined for the vacuole; DOA4 has a paralog, UBP5, that arose from the whole genome duplication
216_G0002690.mRNA.1	1444.6391529987727	1444.3971273719621	1152.6265911889195	1360.694261654215	1350.5892833034673	-0.2027463443221228	0.16427226556378122	-1.2342092174007513	0.21712495362985115	0.7598190343768194	YDR070C	FMP16	Protein of unknown function; may be involved in responding to conditions of stress; the authentic, non-tagged protein is detected in highly purified mitochondria in high-throughput studies; protein abundance increases in response to DNA replication stress
216_G0002700.mRNA.1	746.3660668822084	606.3378315438451	701.1401533955783	664.4153246412169	679.5648441157122	0.012416493954372908	0.21043455678614328	0.059004063515059095	0.9529488715360261	0.9954329513965184	YDR071C	PAA1	Polyamine acetyltransferase; acetylates polyamines (e.g. putrescine, spermidine, spermine) and also aralkylamines (e.g. tryptamine, phenylethylamine); may be involved in transcription and/or DNA replication
216_G0002710.mRNA.1	884.1709540760735	925.5985156688421	1188.4923362472691	1092.8038909729428	1022.7664242412818	0.33538315104337263	0.1736266054326512	1.9316345568563562	0.0534046274469337	0.5279625493068572	YDR072C	IPT1	Inositolphosphotransferase; involved in synthesis of mannose-(inositol-P)2-ceramide (M(IP)2C), the most abundant sphingolipid; can mutate to resistance to the antifungals syringomycin E and DmAMP1 and to K. lactis zymocin
216_G0002720.mRNA.1	355.1481656539877	489.1897579334631	454.2994374057609	562.9238185681359	465.3902948903369	0.2694816274777637	0.26149090113333245	1.0305583341898266	0.30274798350149107	0.8131087189781713	YDR073W	SNF11	Subunit of the SWI/SNF chromatin remodeling complex; involved in transcriptional regulation; interacts with a highly conserved 40-residue sequence of Snf2p; relocates to the cytosol under hypoxic conditions
216_G0002730.mRNA.1	7102.963313079753	8838.886520976732	7837.016920200927	8240.874266375875	8004.9352551583215	0.012580664765777322	0.12703522668148293	0.09903288319641437	0.9211121614127873	0.9857531176404312	YDR074W	TPS2	Phosphatase subunit of the trehalose-6-P synthase/phosphatase complex; involved in synthesis of the storage carbohydrate trehalose; expression is induced by stress conditions and repressed by the Ras-cAMP pathway; protein abundance increases in response to DNA replication stress
216_G0002740.mRNA.1	640.0065901889569	329.55941587096464	492.2749321734251	389.44415121066	462.82127236100166	-0.13877094398337247	0.30988279585465395	-0.4478175162988428	0.6542849007910678	0.9457249949257459	YDR075W	PPH3	Catalytic subunit of protein phosphatase PP4 complex; Pph3p and Psy2p form active complex, Psy4p may provide substrate specificity; regulates recovery from the DNA damage checkpoint, the gene conversion- and single-strand annealing-mediated pathways of meiotic double-strand break repair and efficient Non-Homologous End-Joining (NHEJ) pathway; involved in activation of Gln3p to alleviate nitrogen …
216_G0002750.mRNA.1	562.3179289521471	484.0403920604793	447.26693837471197	417.7673622077989	477.84815539878434	-0.2749336204426355	0.23576392311679986	-1.1661394873652087	0.24355805369980027	0.773717123185299	YDR076W	RAD55	Protein that stimulates strand exchange; stimulates strand exchange by stabilizing the binding of Rad51p to single-stranded DNA; involved in the recombinational repair of double-strand breaks in DNA during vegetative growth and meiosis; forms heterodimer with Rad57p
216_G0002760.mRNA.1	10531.437922661347	11355.639091397574	8909.47302243589	8509.944770848695	9826.623701835877	-0.3290530400338155	0.10675166272973952	-3.082416063784138	0.0020532762726624657	0.1040008307409035	YDR077W	SED1	Major stress-induced structural GPI-cell wall glycoprotein; associates with translating ribosomes, possible role in mitochondrial genome maintenance; ORF contains two distinct variable minisatellites; SED1 has a paralog, SPI1, that arose from the whole genome duplication
216_G0002770.mRNA.1	221.04273851901837	173.791098213204	122.36548314025138	182.92073768985546	175.0300143905823	-0.37944859457038305	0.3884843903556549	-0.9767409038571675	0.32869743936290147	NA	YDR078C	SHU2	Component of Shu complex (aka PCSS complex); Shu complex also includes Psy3, Csm2, Shu1, and promotes error-free DNA repair, Shu complex mediates inhibition of Srs2p function; promotes formation of Rad51p filaments; important for both mitotic and meiotic homologous recombination, and contains a conserved SWIM domain that is necessary for both
216_G0002780.mRNA.1	430.9870968613496	221.42273253830436	396.63294535115966	375.28254571209055	356.081330115726	0.238186419698247	0.32617517893196435	0.7302407880273729	0.4652430146956657	0.8904211652084006	YDR079W	PET100	Chaperone that facilitates the assembly of cytochrome c oxidase; integral to the mitochondrial inner membrane; interacts with a subcomplex of subunits VII, VIIa, and VIII (Cox7p, Cox9p, and Cox8p) but not with the holoenzyme
216_G0002790.mRNA.1	114.68326182576685	118.43541507862791	60.479491667020795	47.20535166189818	85.20088005832844	-1.1080049857249736	0.5150809875557306	-2.151127710970093	0.031466120820841374	NA	YDR079C-A	TFB5	Component of RNA polymerase II general transcription factor TFIIH; involved in transcription initiation and in nucleotide-excision repair; relocalizes to the cytosol in response to hypoxia; homolog of Chlamydomonas reinhardtii REX1-S protein involved in DNA repair
216_G0002800.mRNA.1	512.3752181570551	616.6365632898128	555.5674234528655	446.0905732049378	532.6674445261677	-0.1683332866427809	0.23768783534406535	-0.7082116188197425	0.47881385192695103	0.8989435264470951	YDR080W	VPS41	Subunit of the HOPS endocytic tethering complex; vacuole membrane protein that functions as a Rab GTPase effector, interacting specifically with the GTP-bound conformation of Ypt7p, facilitating tethering, docking and promoting membrane fusion events at the late endosome and vacuole; required for both membrane and protein trafficking; Yck3p-mediated phosphorylation regulates the organization of v…
216_G0002810.mRNA.1	517.9244082453987	572.8669533694502	550.6446741311312	468.5131152443394	527.4872877475799	-0.09487409569833921	0.22877567120434553	-0.41470360549656693	0.6783588926277325	0.9489912068618805	YDR081C	PDC2	Transcription factor for thiamine-regulated genes; required for expression of the two isoforms of pyruvate decarboxylase (PDC1 and PDC5) along with thiamine biosynthetic genes; binds a DNA sequence in the PDC5 promoter; mutant fails to grow on 2% glucose and thus is scored as inviable under standard conditions
216_G0002820.mRNA.1	506.82602806871154	390.0644648785246	561.8966725808095	427.20843254017853	471.49889951705603	0.14181534692357267	0.25963717118822327	0.5462058698088496	0.5849244317335575	0.929864225194512	YDR082W	STN1	Telomere end-binding and capping protein; plays a key role with Pol12p in linking telomerase action with completion of lagging strand synthesis, and in a regulatory step required for telomere capping; similar to human Stn1
216_G0002830.mRNA.1	105.43461167852759	78.5278295630033	73.84123982601376	71.98816128439472	82.44796058798484	-0.3378408520270144	0.5226481737771842	-0.6464020520447528	0.518019011808919	NA	YDR083W	RRP8	Nucleolar S-adenosylmethionine-dependent rRNA methyltransferase; methylates adenine (m1A) of the large subunit (LSU) rRNA at position 645; involved in pre-rRNA cleavage at site A2; mutation is synthetically lethal with a gar1 mutation; deletion disrupts telomere maintenance by influencing the expression of neighboring gene STN1
216_G0002840.mRNA.1	126.70650701717788	163.49236646723637	111.81673459367799	156.95779427581144	139.74335058847592	-0.11305142290466781	0.42148133889829636	-0.2682240290879098	0.7885268799112392	NA	YDR084C	TVP23	Integral membrane protein; localized to late Golgi vesicles along with the v-SNARE Tlg2p; green fluorescent protein (GFP)-fusion protein localizes to the cytoplasm in a punctate pattern
216_G0002850.mRNA.1	1325.3315660993862	1024.7238087237806	938.8386206450322	964.1693076942704	1063.2658257906173	-0.30638590681068867	0.18730838950113657	-1.6357297589643178	0.10189615836778748	0.614296543637321	YDR085C	AFR1	Protein required for pheromone-induced projection (shmoo) formation; regulates septin architecture during mating; has an RVXF motif that mediates targeting of Glc7p to mating projections; interacts with Cdc12p; AFR1 has a paralog, YER158C, that arose from the whole genome duplication
216_G0002860.mRNA.1	472.6060225239263	409.3745869022139	301.6942084319991	370.5620105459007	388.55920710101	-0.3961542713460655	0.26341228677727296	-1.5039323950785632	0.13259877477952994	0.6514757593966498	YDR086C	SSS1	Subunit of the Sec61p translocation complex (Sec61p-Sss1p-Sbh1p); this complex forms a channel for passage of secretory proteins through the endoplasmic reticulum membrane, and of the Ssh1p complex (Ssh1p-Sbh2p-Sss1p); interacts with Ost4p and Wbp1p
216_G0002870.mRNA.1	134.1054271349693	126.15946388810364	139.94673071787372	151.05712531807418	137.8171867647552	0.15911570372601896	0.40359180255598387	0.3942490970290393	0.6933971407191815	NA	YDR087C	RRP1	Essential evolutionarily conserved nucleolar protein; necessary for biogenesis of 60S ribosomal subunits and for processing of pre-rRNAs to mature rRNA; associated with several distinct 66S pre-ribosomal particles
216_G0002880.mRNA.1	320.00329509447846	360.4556111088676	268.64146298606914	274.9711734305569	306.01788565499305	-0.3231095776310524	0.28138248513246444	-1.148293140843306	0.25084756975942457	0.7772383343085681	YDR088C	SLU7	RNA splicing factor; required for ATP-independent portion of 2nd catalytic step of spliceosomal RNA splicing; interacts with Prp18p; contains zinc knuckle domain
216_G0002890.mRNA.1	268.2108542699386	507.2125384889065	421.2466919598309	342.2387995487618	384.72722106685944	-0.016278230274385623	0.320530026473816	-0.050785352166422965	0.9594965630927339	0.9957637962063306	YDR089W	VTC5	Novel subunit of the vacuolar transporter chaperone complex; vacuolar transmembrane protein that regulates biosynthesis of polyphosphate; deletion reduces and overexpression increases polyP accumulation; SPX domain (Syg1, Pho81, Xpr1)-containing protein involved in phosphate homeostasis; relocalizes from vacuole to cytoplasm upon DNA replication stress
216_G0002900.mRNA.1	994.2298908282206	750.5200759873921	723.6441502949349	885.1003436605909	838.3736151927847	-0.1209827387605153	0.21277255851620355	-0.5686012313063479	0.5696267890323021	0.9290624574983607	YDR090C	YDR090C	Putative protein of unknown function
216_G0002910.mRNA.1	239.5400388134969	222.71007400655031	338.9664532965584	346.95933471495164	287.04397520788933	0.5680763833924495	0.2885253847594981	1.9688956791998478	0.04896507183686898	0.5160286764227451	YDR091C	RLI1	Essential Fe-S protein; required for ribosome biogenesis, translation initiation/termination; facilitates binding of multifactor complex (MFC) of initiation factors to small ribosomal subunit; Dom34-Hbs1 complex and Rli1p work in dissociating inactive ribosomes, thereby facilitating translation restart; forms complex with Lto1p and Yae1p; dependency on ROS-labile FeS clusters, activity in nuclear…
216_G0002920.mRNA.1	509.60062311288334	496.91380674293885	590.7299186081101	496.83632624147833	523.5201686763527	0.11367198724626273	0.22833686190088207	0.49782582759504773	0.6186068100937938	0.9331021073335635	YDR092W	UBC13	E2 ubiquitin-conjugating enzyme; involved in the error-free DNA postreplication repair pathway; interacts with Mms2p to assemble ubiquitin chains at the Ub Lys-63 residue; DNA damage triggers redistribution from the cytoplasm to the nucleus
216_G0002930.mRNA.1	1060.8201718883433	1203.6642728099685	1136.451843417507	1180.1337915474546	1145.2675199158184	0.033459629586291915	0.16946179378193482	0.19744644996115238	0.8434781831781841	0.9742773558262593	YDR093W	DNF2	Aminophospholipid translocase (flippase); type 4 P-type ATPase; involved in phospholipid translocation, contributing to endocytosis, protein transport, and cellular polarization; localizes primarily to the plasma membrane; localizes to the shmoo tip where it has a redundant role in the cellular response to mating pheromone; DNF2 has a paralog, DNF1, that arose from the whole genome duplication
216_G0002940.mRNA.1	2485.1122945631896	2596.5677414520924	2426.9154156149857	2157.284570948747	2416.4700056447537	-0.1474120378090749	0.13732055763676085	-1.0734884881476228	0.28305200101088873	0.7964027513955495	YDR096W	GIS1	Histone demethylase and transcription factor; regulates genes during nutrient limitation; activity modulated by proteasome-mediated proteolysis; has JmjC and JmjN domain in N-terminus that interact, promoting stability and proper transcriptional activity; contains two transactivating domains downstream of Jmj domains and a C-terminal DNA binding domain; relocalizes to the cytosol in response to h…
216_G0002950.mRNA.1	262.66166418159503	102.98731745967645	225.03996899356576	159.31806185890636	187.5017531234359	0.06881947776828894	0.4509447867252113	0.15261176045089733	0.8787044501472677	NA	YDR097C	MSH6	Protein required for mismatch repair in mitosis and meiosis; forms a complex with Msh2p to repair both single-base & insertion-deletion mispairs; also involved in interstrand cross-link repair; potentially phosphorylated by Cdc28p
216_G0002960.mRNA.1	161.8513775766871	222.71007400655031	54.150242539076764	125.09418190403018	140.95146900658608	-1.1129647143972412	0.47886937208374536	-2.324150967422081	0.020117404198224196	NA	YDR098C	GRX3	Glutathione-dependent oxidoreductase; hydroperoxide and superoxide-radical responsive; monothiol glutaredoxin subfamily member along with Grx4p and Grx5p; protects cells from oxidative damage; with Grx4p, binds to Aft1p in iron-replete conditions, promoting its dissociation from promoters; evidence exists indicating that the translation start site is not Met1 as currently annotated, but rather Me…
216_G0002970.mRNA.1	3317.490807814723	3601.981428152184	3680.106742947905	4246.121381987741	3711.425090225638	0.19558844609798026	0.13046694272112086	1.499141790392526	0.13383685215086968	0.6516318867017753	YDR099W	BMH2	14-3-3 protein, minor isoform; controls proteome at post-transcriptional level, binds proteins and DNA, involved in regulation of many processes including exocytosis, vesicle transport, Ras/MAPK signaling, and rapamycin-sensitive signaling; protein increases in abundance and relative distribution to the nucleus increases upon DNA replication stress; abundance relative to Bmh1p increases during sp…
216_G0002980.mRNA.1	396.76709131656435	267.7670253951588	303.8039581413138	296.21358167841106	316.13791413286197	-0.1504950136821774	0.30090005195652186	-0.500149510455794	0.6169698064922448	0.9331021073335635	YDR100W	TVP15	Integral membrane protein; localized to late Golgi vesicles along with the v-SNARE Tlg2p
216_G0002990.mRNA.1	72.13947114846624	100.41263452318454	282.0032111450621	158.1379280673589	153.17331122101794	1.3610211045473455	0.4394210829756211	3.0973049707377247	0.0019528885114208222	NA	YDR101C	ARX1	Nuclear export factor for the ribosomal pre-60S subunit; shuttling factor which directly binds FG rich nucleoporins and facilities translocation through the nuclear pore complex; interacts directly with Alb1p; responsible for Tif6p recycling defects in the absence of Rei1; associated with the ribosomal export complex
216_G0003000.mRNA.1	99.88542159018402	87.53921984072498	89.31273769432141	94.41070332379635	92.7870206122567	-0.03128509767224974	0.4876319131579932	-0.06415719896108059	0.948845057426401	NA	YDR103W	STE5	Pheromone-responsive MAPK scaffold protein; couples activation of the G-protein-coupled pheromone receptor to MAPK activation; intramolecular interaction of PH and VWA domains blocks activation of assembled signaling cascade components (Ste11p, Ste7p and Fus3p) under basal conditions; Gbeta-gamma (Ste4p-Ste18p)-dependent docking at the plasma membrane and binding of PI(4,5)P2 by the PH domain rel…
216_G0003010.mRNA.1	600.2373945558281	316.6860011885051	469.7709352740685	528.6999386132596	478.8485674079153	0.11786259530255132	0.2978151374689234	0.39575757063339373	0.6922838802915763	0.9536965789216023	YDR104C	SPO71	Meiosis-specific protein required for prospore membrane morphogenesis; localizes to the prospore membrane (PSM) during sporulation; required for PSM elongation and closure; genetically antagonistic to SPO1; recruits Vps13p to the PSM during sporulation; interacts and functions cooperatively with Spo73p; mutants have defects in the PSM, aberrant spore wall formation and reduced PtdIns-phosphate po…
216_G0003020.mRNA.1	203.47030323926376	257.46829364919114	153.30847887686667	293.8533140953162	227.02509746515943	-0.04887170360542684	0.3815939280881726	-0.12807253996487689	0.898091566993953	NA	YDR105C	TMS1	Vacuolar membrane protein of unknown function; is conserved in mammals; predicted to contain eleven transmembrane helices; interacts with Pdr5p, a protein involved in multidrug resistance
216_G0003030.mRNA.1	106.35947669325151	160.91768353074445	95.64198682226545	105.03190744772346	116.98776362349622	-0.41103904183100387	0.4552532891620478	-0.9028798948110272	0.36658964220273454	NA	YDR106W	ARP10	Component of the dynactin complex; localized to the pointed end of the Arp1p filament; may regulate membrane association of the complex
216_G0003040.mRNA.1	146.12867232638035	158.34300059425254	127.28823246198563	169.93926598283346	150.424792841363	-0.038253975982604056	0.39770699892975825	-0.09618632834108196	0.9233725888699973	NA	YDR107C	TMN2	Protein with a role in cellular adhesion and filamentous growth; similar to Tmn3p; member of the evolutionarily conserved Transmembrane Nine family of proteins with nine membrane-spanning segments; TMN2 has a paralog, EMP70, that arose from the whole genome duplication
216_G0003050.mRNA.1	98.03569156073618	55.35568313457609	75.24773963222356	79.06896403367945	76.92701959030381	0.001737448077342361	0.5602786444881425	0.0031010428372290596	0.9975257297634101	NA	YDR108W	TRS85	Component of transport protein particle (TRAPP) complex III; TRAPPIII is a multimeric guanine nucleotide-exchange factor for the GTPase Ypt1p, regulating endosome-Golgi traffic and required for membrane expansion during autophagy and the CVT pathway; directs Ypt1p to the PAS; late post-replication meiotic role
216_G0003060.mRNA.1	139.65461722331287	99.12529305493858	116.03623401230735	119.19351294629291	118.50241430921292	-0.025882135936725805	0.4454482492292107	-0.058103575401882074	0.9536661264479271	NA	YDR110W	FOB1	Nucleolar protein that binds the rDNA replication fork barrier site; required for replication fork blocking, recombinational hotspot activity, condensin recruitment to replication fork barrier (RFB), and rDNA repeat segregation; related to retroviral integrases
216_G0003070.mRNA.1	951.6861001509201	980.9541988034182	677.229656690012	723.4220142185897	833.322992465735	-0.46520027465789354	0.18546890666057797	-2.5082386208770022	0.012133469836322684	0.28546887774845014	YDR111C	ALT2	Catalytically inactive alanine transaminase; expression is repressed in the presence of alanine and repression is mediated by Nrg1p; ALT2 has a paralog, ALT1, that arose from the whole genome duplication
216_G0003080.mRNA.1	155.3773224736196	245.8822204349775	301.6942084319991	195.90220939687745	224.7139901843684	0.3191953734034212	0.3738443741169922	0.8538188495074988	0.3932053686969801	NA	YDR113C	PDS1	Securin; inhibits anaphase by binding separin Esp1p; blocks cyclin destruction and mitotic exit, essential for meiotic progression and mitotic cell cycle arrest; localization is cell-cycle dependent and regulated by Cdc28p phosphorylation
216_G0003090.mRNA.1	198.84597816564414	189.23919583215547	252.46671521465657	177.02006873211818	204.3929894861436	0.150400796405783	0.35374853038915216	0.42516302821196145	0.6707178339423989	NA	YDR115W	MRX14	Putative mitochondrial ribosomal protein of the large subunit; similar to E. coli L34 ribosomal protein; required for respiratory growth, as are most mitochondrial ribosomal proteins; protein increases in abundance and relocalizes to the plasma membrane upon DNA replication stress
216_G0003100.mRNA.1	259.8870691374233	285.78980595060216	185.65797441969175	295.03344788686366	256.5920743486452	-0.1881541149467615	0.33568755318272014	-0.5605036980455043	0.575135917968998	NA	YDR116C	MRPL1	Mitochondrial ribosomal protein of the large subunit
216_G0003110.mRNA.1	314.4541050061349	373.3290257913271	315.759206494097	367.0216091712584	342.6409866157044	-0.01084761656201731	0.2748843230994086	-0.03946247803333041	0.9685216683918221	0.9965264850627861	YDR117C	TMA64	Protein of unknown function that associates with ribosomes; has a putative RNA binding domain; in mammals the corresponding protein, eIF2D, has been shown to possess translation initiation factor activity
216_G0003120.mRNA.1	187.747597988957	148.0442688482849	165.96697713275475	238.38702589258583	185.03646746564561	0.26083528717364124	0.3764847830072735	0.692817608961906	0.48842402007554026	NA	YDR118W	APC4	Subunit of the Anaphase-Promoting Complex/Cyclosome (APC/C); APC/C is a ubiquitin-protein ligase required for degradation of anaphase inhibitors, including mitotic cyclins, during the metaphase/anaphase transition; component of the platform domain of the APC/C, based on structural analysis; relative distribution to the nucleus increases upon DNA replication stress
216_G0003130.mRNA.1	451.334127185276	682.2909781703564	439.53118944055814	660.8749232665746	558.5078045156913	-0.043798956927518194	0.2762523049589614	-0.15854693749623097	0.8740258375774105	0.9794634377860777	YDR119W	VBA4	Protein of unknown function; proposed role as a basic amino acid permease based on phylogeny; GFP-fusion protein localizes to vacuolar membrane; physical interaction with Atg27p suggests a possible role in autophagy; non-essential gene
216_G0003140.mRNA.1	1587.0683652662574	1403.2022003880916	1136.451843417507	1669.8893150396482	1449.152931027876	-0.09473709846177984	0.19492424899920996	-0.4860200767640963	0.6269529314374931	0.9364669510484398	YDR119W-A	COX26	Stabilizes or regulates formation of respiratory chain supercomplexes composed of Complex III (ubiquinol-cytochrome c reductase) and Complex IV (cytochrome c oxidase)
216_G0003150.mRNA.1	307.0551848883435	240.7328545619937	419.13694225051626	325.71692646709744	323.16047704198775	0.44344678807249477	0.29402023989251014	1.508218577859174	0.1314985940401738	0.6494515964499378	YDR120C	TRM1	tRNA methyltransferase; two forms of protein are made by alternative translation starts; localizes to both nucleus and mitochondrion to produce modified base N2,N2-dimethylguanosine in tRNAs in both compartments; nuclear Trm1p is evenly distributed around inner nuclear membrane in WT, but mislocalizes as puncta near ER-nucleus junctions in spindle pole body (SPB) mutants; both Trm1p inner nuclear…
216_G0003160.mRNA.1	171.10002772392636	211.12400079233672	266.53171327675443	221.86515281092144	217.65522365098474	0.3586074465357162	0.33738411617419845	1.0629055410260029	0.28782478995392513	NA	YDR121W	DPB4	Subunit of DNA pol epsilon and of ISW2 chromatin accessibility complex; involved in both chromosomal DNA replication and inheritance of telomeric silencing; stabilizes the interaction of Pol epsilon with primer-template DNA, positively affecting the processivity of the polymerase and exonuclease activities of Pol epsilon; interacts with extranucleosomal DNA and acts as anchor point for ISW2 compl…
216_G0003170.mRNA.1	1137.5839681104292	1734.0489577273022	1388.9185586321637	1496.4096476821724	1439.240283038017	0.008384731169500784	0.19879417437293276	0.04217795212535375	0.9663568385717497	0.9965264850627861	YDR122W	KIN1	Serine/threonine protein kinase involved in regulation of exocytosis; localizes to the cytoplasmic face of the plasma membrane; KIN1 has a paralog, KIN2, that arose from the whole genome duplication
216_G0003180.mRNA.1	307.0551848883435	347.582196426408	213.0847206407826	264.3499693066298	283.018017815541	-0.45781710192226843	0.29935278096878254	-1.5293564350418078	0.1261761061587539	0.6431613734694492	YDR123C	INO2	Transcription factor; component of the heteromeric Ino2p/Ino4p basic helix-loop-helix transcription activator that binds inositol/choline-responsive elements (ICREs), required for derepression of phospholipid biosynthetic genes in response to inositol depletion; involved in diauxic shift
216_G0003190.mRNA.1	96.18596153128833	74.66580515826543	140.6499806209786	126.27431569557763	109.4440157515275	0.6414063282799611	0.45861140098533776	1.3985834780859874	0.16193792368267718	NA	YDR124W	YDR124W	Putative protein of unknown function; non-essential gene; expression is strongly induced by alpha factor
216_G0003200.mRNA.1	90.63677144294476	100.41263452318454	152.60522897376177	128.63458327867255	118.07230455464091	0.5616398891234264	0.4388654364190744	1.2797542082742517	0.20063159319433377	NA	YDR125C	ECM18	Protein of unknown function; ECM18 has a paralog, ICT1, that arose from the whole genome duplication
216_G0003210.mRNA.1	26.82108542699386	30.896195237902933	35.865745058349546	47.20535166189818	35.19709434628613	0.5235102667054587	0.7837429846735571	0.6679616621047142	0.5041580649481794	NA	216_G0003210	216_G0003210	NA
216_G0003220.mRNA.1	690.8741659987729	858.6567593200524	810.8471382799416	937.0262304886788	824.3510735218615	0.17415393409795316	0.20244725188383025	0.8602435077651112	0.3896548261922244	0.863509778330747	YDR127W	ARO1	Pentafunctional arom protein; catalyzes steps 2 through 6 in the biosynthesis of chorismate, which is a precursor to aromatic amino acids
216_G0003230.mRNA.1	642.7811852331287	750.5200759873921	450.78318789023643	577.0854240667053	605.2924682943657	-0.44097054656361745	0.22794080581853107	-1.9345836081437926	0.053041413125634165	0.5279625493068572	YDR128W	MTC5	Subunit of SEACAT, a subcomplex of the SEA complex; Mtc1p, along with Rtc1p and Sea4p, redundantly inhibit the TORC1 inhibitory role of the Iml1p/SEACIT (Iml1p-Npr2p-Npr3p) subcomplex, a GAP for GTPase Gtr1p (EGOC subunit) in response to amino acid limitation, thereby resulting in activation of TORC1 signaling; SEA is a coatomer-related complex that associates dynamically with the vacuole; relati…
216_G0003240.mRNA.1	3418.3010944196312	3733.290257913271	3169.5473132937527	3396.425052073574	3429.390929425057	-0.1233091669219664	0.12618693921833612	-0.977194372775851	0.32847293334907207	0.8293464851929994	YDR129C	SAC6	Fimbrin, actin-bundling protein; cooperates with Scp1p in organization and maintenance of the actin cytoskeleton; phosphorylated by Cdc28p/Clb2p in metaphase on T103, to regulate conformation, and modulate actin filament binding affinity and actin cable dynamics; relocalizes from the plasma membrane to the cytoplasm upon DNA replication stress; human homologs PLS3 and LCP1 implicated in spinocere…
216_G0003250.mRNA.1	607.6363146736195	659.1188317419293	485.24243314237617	608.9490364384866	590.2366539991028	-0.21353113447596592	0.22418239100119985	-0.9524884337361852	0.3408493290383701	0.8346269149728072	YDR130C	FIN1	Spindle pole body-related intermediate filament protein; forms cell cycle-specific filaments between spindle pole bodies in dividing cells; localizes to poles and microtubules of spindle during anaphase and contributes to spindle stability; involved in Glc7p localization and regulation; relative distribution to the nucleus increases upon DNA replication stress
216_G0003260.mRNA.1	234.91571373987725	325.69739146622675	343.8892026182927	293.8533140953162	299.5889054799282	0.1912852630626737	0.30348846974466187	0.6302884034560204	0.5285059088128027	0.9187852172600475	YDR131C	YDR131C	F-box protein subunit of SCF ubiquitin ligase complex; substrate-specific adaptor subunit that recruits substrates to a core ubiquitination complex
216_G0003270.mRNA.1	112.833531796319	202.11261051461503	194.09697325695046	169.93926598283346	169.7455953876795	0.21640751350578225	0.4081261439120463	0.5302466326499764	0.5959409428095541	NA	YDR132C	YDR132C	Protein of unknown function; protein increases in abundance and relative distribution to the nucleus increases upon DNA replication stress; YDR132C has a paralog, YLR108C, that arose from the whole genome duplication
216_G0003280.mRNA.1	10949.476909316561	10319.32920945958	10256.196586881759	10771.081115453617	10574.02095527788	-0.016765674784273158	0.10500302100357829	-0.15966849928729018	0.8731422164229441	0.9794634377860777	216_G0003280	216_G0003280	NA
216_G0003290.mRNA.1	999.7790809165642	995.1149549541237	1086.5211002970598	1248.5815514572068	1082.4991719062386	0.22570042523770484	0.17343971099220692	1.3013191958550145	0.1931492193056635	0.7334725483549216	YDR135C	YCF1	Vacuolar glutathione S-conjugate transporter; ABC-C transporter of the ATP-binding cassette family; required for vacuole fusion; forms stable complexes with vacuole fusion machinery; regulates Vam7p recruitment to vacuoles; role in detoxifying metals (Cd, Hg, As); transports GSSG that is not immediately reduced in cytosol to vacuole; transports unconjugated bilirubin, selenodigluthatione, oxidize…
216_G0003300.mRNA.1	213.64381840122695	301.2379035695536	194.80022316005537	201.80287835461473	227.87120587136266	-0.37391156736910275	0.33679447750108105	-1.1102069432474664	0.26690986150405366	NA	YDR137W	RGP1	Subunit of a Golgi membrane exchange factor (Ric1p-Rgp1p); this complex catalyzes nucleotide exchange on Ypt6p
216_G0003310.mRNA.1	501.276837980368	467.3049529732819	462.03518633991473	429.56870012327346	465.04641935420955	-0.11911918791000645	0.23458850281289612	-0.5077793092230694	0.6116081217370057	0.933069570794261	YDR138W	HPR1	Subunit of THO/TREX complexes; this complex couple transcription elongation with mitotic recombination and with mRNA metabolism and export, subunit of an RNA Pol II complex; regulates lifespan; involved in telomere maintenance; similar to Top1p
216_G0003320.mRNA.1	48.092980765644164	36.04556111088676	31.646245639720185	30.683478580233817	36.61706652412123	-0.4354062666864274	0.7668159104932026	-0.5678106840615522	0.570163524330044	NA	YDR140W	MTQ2	S-adenosylmethionine-dependent methyltransferase; subunit of complex with Trm112p that methylates translation release factor Sup45p (eRF1) in the ternary complex eRF1-eRF3-GTP; similar to E.coli PrmC; member of the seven beta-strand family
216_G0003330.mRNA.1	1097.8147724773005	807.1631005902142	865.7006307221233	886.2804774521384	914.239745310444	-0.12314425560888358	0.20222525807236205	-0.608945968385507	0.5425602534369842	0.9240468909937846	YDR141C	DOP1	Golgi-localized, leucine-zipper domain containing protein; involved in endosome to Golgi transport, organization of the ER, establishing cell polarity, and morphogenesis; detected in highly purified mitochondria in high-throughput studies
216_G0003340.mRNA.1	259.8870691374233	317.973342656751	241.91796666808318	267.8903706812722	271.9171872858824	-0.18026423117998167	0.30249159839105233	-0.5959313651645336	0.5512210788328991	0.9259673426069516	YDR142C	PEX7	Peroxisomal signal receptor for peroxisomal matrix proteins; recognizes the N-terminal nonapeptide signal (PTS2); WD repeat protein; defects in human homolog cause lethal rhizomelic chondrodysplasia punctata (RCDP)
216_G0003350.mRNA.1	560.4681989226992	813.5998079314439	803.8146392488927	680.9371977228813	714.7049609564792	0.11596691939311746	0.23179382940978316	0.5003020127343516	0.6168624370866221	0.9331021073335635	YDR143C	SAN1	Ubiquitin-protein ligase; involved in proteasome-dependent degradation of aberrant nuclear proteins; targets substrates with regions of exposed hydrophobicity containing 5 or more contiguous hydrophobic residues; contains intrinsically disordered regions that contribute to substrate recognition; prefers a window of exposed hydrophobicity that causes a particular level of protein insolubility, sug…
216_G0003360.mRNA.1	100.81028660490796	195.67590317338525	187.76772412900644	173.47966735747582	164.43339531619387	0.2924705137110792	0.4218775347204057	0.6932592746492428	0.48814685570251387	NA	YDR144C	MKC7	GPI-anchored aspartyl protease; member of the yapsin family of proteases involved in cell wall growth and maintenance; shares functions with Yap3p and Kex2p; MKC7 has a paralog, YPS1, that arose from the whole genome duplication
216_G0003370.mRNA.1	681.6255158515336	691.3023684480781	683.558905817956	780.0684362128675	709.1388065826088	0.09080869899460928	0.20042799397738736	0.45307393040542265	0.6504955067589135	0.9449394489023435	216_G0003370	216_G0003370	NA
216_G0003380.mRNA.1	316.3038350355828	383.62775753729477	272.1577125015936	240.74729347568072	303.20914963753796	-0.4446980073387545	0.28939285020110067	-1.536658583754683	0.12437693825188992	0.6420502787365894	YDR146C	SWI5	Transcription factor that recruits Mediator and Swi/Snf complexes; activates transcription of genes expressed at the M/G1 phase boundary and in G1 phase; required for expression of the HO gene controlling mating type switching; localization to nucleus occurs during G1 and appears to be regulated by phosphorylation by Cdc28p kinase; SWI5 has a paralog, ACE2, that arose from the whole genome duplic…
216_G0003390.mRNA.1	243.2394988723926	227.85943987953414	294.66170940095014	188.8214066475927	238.6455137001174	0.04234345098674687	0.3421047300470515	0.12377335730179219	0.9014947273665166	NA	YDR147W	EKI1	Ethanolamine kinase; primarily responsible for phosphatidylethanolamine synthesis via the CDP-ethanolamine pathway; exhibits some choline kinase activity, thus contributing to phosphatidylcholine synthesis via the CDP-choline pathway; EKI1 has a paralog, CKI1, that arose from the whole genome duplication
216_G0003400.mRNA.1	838.8525683546011	1009.2757111048292	801.0016396364731	879.1996747028536	882.0823984496892	-0.1370376688004744	0.19193760170508348	-0.7139698922102607	0.4752457970166181	0.8976411839761128	YDR148C	KGD2	Dihydrolipoyl transsuccinylase; component of the mitochondrial alpha-ketoglutarate dehydrogenase complex, which catalyzes the oxidative decarboxylation of alpha-ketoglutarate to succinyl-CoA in the TCA cycle; phosphorylated
216_G0003410.mRNA.1	549.3698187460121	414.5239527751977	317.16570630030674	342.2387995487618	405.8245693425696	-0.5511802466558823	0.2634458679471274	-2.0921954515775596	0.03642103521756711	0.46931765741406983	YDR151C	CTH1	Member of the CCCH zinc finger family; similar to mammalian Tis11 protein, which activates transcription and also has a role in mRNA degradation; may function with Tis11p in iron homeostasis; CTH1 has a paralog, TIS11, that arose from the whole genome duplication
216_G0003420.mRNA.1	503.12656800981586	337.2834646804404	421.2466919598309	413.0468270416091	418.67588792292406	-0.013716272996094478	0.27270653638536874	-0.050296825216949156	0.9598858536794824	0.9957637962063306	YDR152W	GIR2	Highly-acidic RWD domain-containing cytoplasmic protein; forms a highly conserved complex with Rbg2p that is responsible for efficient cell growth under amino acid starvation and binds translational activator Gcn1p in dose-dependent manner according to stress level; associates with translating ribosomes; intrinsically unstructured protein whose stability is enhanced upon binding Rbg2p
216_G0003430.mRNA.1	1443.7142879840487	1607.8894938391986	1558.401785280443	1263.9232907473238	1468.4822144627535	-0.11015236195282975	0.16878370968801332	-0.65262436852727	0.5139984716085917	0.9115318173285797	YDR153C	ENT5	Protein containing an N-terminal epsin-like domain; involved in clathrin recruitment and traffic between the Golgi and endosomes; associates with the clathrin adaptor Gga2p, clathrin adaptor complex AP-1, and clathrin
216_G0003440.mRNA.1	7363.775247231901	7388.052686263539	9475.589194435328	10438.283386237235	8666.425128542001	0.4325962199473411	0.1090014309637939	3.968720558274441	7.225955783263073e-5	0.010980091880893238	YDR155C	CPR1	Cytoplasmic peptidyl-prolyl cis-trans isomerase (cyclophilin); catalyzes the cis-trans isomerization of peptide bonds N-terminal to proline residues; binds the drug cyclosporin A; N-terminally propionylated in vivo; protein abundance increases in response to DNA replication stress
216_G0003450.mRNA.1	234.91571373987725	214.98602519707458	248.9504656991321	190.00154043914017	222.21343626880602	-0.032578252265613276	0.3346212410747268	-0.09735859015099996	0.9224416287239381	NA	YDR156W	RPA14	RNA polymerase I subunit A14
216_G0003460.mRNA.1	354.22330063926375	287.0771474188481	313.6494567847823	318.6361237178127	318.3965071401767	-0.02286732796680826	0.2818635375873237	-0.08112907459597811	0.9353393037097618	0.9890770368084776	YDR158W	HOM2	Aspartic beta semi-aldehyde dehydrogenase; catalyzes the second step in the common pathway for methionine and threonine biosynthesis; expression regulated by Gcn4p and the general control of amino acid synthesis
216_G0003470.mRNA.1	398.6168213460122	438.9834406718709	332.6372041686144	351.67986988114143	380.4793340169097	-0.2915260464626736	0.2557042243365876	-1.140090849961607	0.2542484535761417	0.7790745651679465	YDR159W	SAC3	mRNA export factor; required for biogenesis of the small ribosomal subunit; component of TREX-2 complex (Sac3p-Thp1p-Sus1p-Cdc31p) involved in transcription elongation and mRNA export from the nucleus; involved in post-transcriptional tethering of active genes to the nuclear periphery and to non-nascent mRNP; similar to the human germinal center-associated nuclear protein (GANP)
216_G0003480.mRNA.1	465.2071024061349	610.1998559485829	485.24243314237617	496.83632624147833	514.3714294346431	-0.12888392369047968	0.23888898273414652	-0.5395138872264835	0.5895323172926314	0.9303116404191913	YDR160W	SSY1	Component of the SPS plasma membrane amino acid sensor system; senses external amino acid concentration and transmits intracellular signals that result in regulation of expression of amino acid permease genes; other members are Ssy1p, Ptr3p, and Ssy5p
216_G0003490.mRNA.1	224.74219857791408	236.87083015725582	406.47844399462815	180.56047010676053	262.16298570913966	0.35362577924918204	0.38282937450242843	0.9237164199032456	0.355633980808241	NA	YDR161W	ACL4	Specific assembly chaperone for ribosomal protein Rpl4p; binds to an evolutionarily conserved surface extension of nascent Rpl4p and chaperones Rpl4p until its assembly into the pre-ribosome; transcriptionally co-regulated with rRNA and ribosome biosynthesis genes
216_G0003500.mRNA.1	178.49894784171775	208.5493178558448	116.73948391541224	138.0756536110522	160.46585080600676	-0.6047408977575802	0.3820369094455609	-1.5829384093678884	0.11343550315796562	NA	YDR163W	CWC15	Non-essential protein involved in pre-mRNA splicing; component of a complex containing Cef1p; has similarity to S. pombe Cwf15p
216_G0003510.mRNA.1	177.57408282699384	155.76831765776063	184.95472451658685	214.78435006163673	183.2703687657445	0.2582936147421264	0.357987578753882	0.7215155778343483	0.4705923597684635	NA	YDR164C	SEC1	Sm-like protein involved in docking and fusion of exocytic vesicles; binds to assembled SNARE complexes at the membrane and stimulates membrane fusion; localization to sites of secretion (bud neck and bud tip) is dependent on SNARE function; interacts directly with essential exocyst subunit Sec6p
216_G0003520.mRNA.1	87.86217639877299	51.493658729838224	115.33298410920246	86.14976678296418	85.20964650519446	0.5287080878540081	0.5407000842258715	0.9778213528687859	0.3281626882503547	NA	YDR165W	TRM82	Catalytic subunit of a tRNA methyltransferase complex; Trm8p and Trm82p comprise an enzyme that catalyzes a methyl-transfer from S-adenosyl-l-methionine to the N(7) atom of guanine at position 46 in tRNA; Trm8 lacks catalytic activity if not bound to Trm82p; relocalizes to the cytosol in response to hypoxia; mutation in human ortholog WDR4 causes microcephalic primordial dwarfism
216_G0003530.mRNA.1	231.21625368098154	311.53663531552127	182.8449748072722	215.9644838531842	235.3905869142398	-0.44457516692615934	0.33201334750944494	-1.3390279946908228	0.18056155952056518	NA	YDR166C	SEC5	Essential 107kDa subunit of the exocyst complex; the exocyst mediates polarized targeting and tethering of post-Golgi secretory vesicles to active sites of exocytosis at the plasma membrane prior to SNARE-mediated fusion; involved in assembly of the exocyst complex; required with Sec3p for ER inheritance where it promotes anchoring of the cortical ER at the bud tip
216_G0003540.mRNA.1	366.2465458306748	236.87083015725582	491.5716822703202	436.6495028725582	382.83464028270225	0.6185961287126904	0.28780089811274345	2.1493891532970855	0.03160356454660192	0.4465269170056005	YDR167W	TAF10	Subunit (145 kDa) of TFIID and SAGA complexes; involved in RNA polymerase II transcription initiation and in chromatin modification
216_G0003550.mRNA.1	253.41301403435577	229.1467813477801	239.10496705566362	178.20020252366564	224.9662412403663	-0.20617076868575662	0.3350869166576341	-0.6152754955109332	0.5383727975649504	NA	YDR168W	CDC37	Essential Hsp90p co-chaperone; necessary for passage through the START phase of the cell cycle; stabilizes protein kinase nascent chains and participates along with Hsp90p in their folding
216_G0003560.mRNA.1	1645.3348611938648	1749.4970553462535	2041.5344687135043	1634.4853012932244	1767.7129216367118	0.11685761796330434	0.16079585800872825	0.7267451998481275	0.46738205878169875	0.8913818949444308	YDR169C	STB3	Ribosomal RNA processing element (RRPE)-binding protein; involved in the glucose-induced transition from quiescence to growth; restricted to nucleus in quiescent cells, released into cytoplasm after glucose repletion; binds Sin3p; relative distribution to the nucleus increases upon DNA replication stress
216_G0003570.mRNA.1	352.3735706098159	350.15687936289993	303.1007082382089	349.31960229804656	338.7376901272428	-0.1089660852464643	0.27026221841785997	-0.4031865270860346	0.6868110103173927	0.9511783686665936	216_G0003570	216_G0003570	NA
216_G0003580.mRNA.1	1509.3797040294476	1615.6135426486742	1434.6298023339816	1602.6216889214431	1540.5611844833866	-0.04168803820190751	0.15474685005106767	-0.26939506806212943	0.7876256810422622	0.9682683348880793	YDR170C	SEC7	Guanine nucleotide exchange factor (GEF) for ADP ribosylation factors; involved in proliferation of the Golgi, intra-Golgi transport and ER-to-Golgi transport; found in the cytoplasm and on Golgi-associated coated vesicles
216_G0003590.mRNA.1	107051.27572426501	108551.20728543546	122259.29240488254	99213.8478553945	109268.90581749438	0.038812138443132936	0.11441554840083	0.33922084004844383	0.7344433709502629	0.9610243713728255	YDR171W	HSP42	Small heat shock protein (sHSP) with chaperone activity; forms barrel-shaped oligomers that suppress unfolded protein aggregation; involved in cytoskeleton reorganization after heat shock; protein abundance increases and forms cytoplasmic foci in response to DNA replication stress
216_G0003600.mRNA.1	7456.2617487042935	7134.446417019086	7102.824021359419	5387.31075841413	6770.2107363742325	-0.22352117956302195	0.13802355523058402	-1.6194422697604365	0.10535213827489454	0.6157163430126663	YDR172W	SUP35	Translation termination factor eRF3; has a role in mRNA deadenylation and decay; altered protein conformation creates the [PSI(+)] prion that modifies cellular fitness, alters translational fidelity by affecting reading frame selection, and results in a nonsense suppressor phenotype; many stress-response genes are repressed in the presence of [PSI(+)]
216_G0003610.mRNA.1	332.95140530061343	269.0543668634047	298.1779589164746	354.04013746423635	313.5559671361823	0.11103294167107322	0.2891047624257671	0.3840578091465475	0.7009356013156989	0.9563402002499011	YDR173C	ARG82	Inositol polyphosphate multikinase (IPMK); sequentially phosphorylates Ins(1,4,5)P3 to form Ins(1,3,4,5,6)P5; also has diphosphoinositol polyphosphate synthase activity; regulates arginine-, phosphate-, and nitrogen-responsive genes
216_G0003620.mRNA.1	482.77953768588947	592.1770753931396	551.3479240342361	455.53164353731745	520.4590451626457	-0.09020732861393789	0.23877562542714648	-0.37779119394019267	0.7055857159877862	0.9575521725723343	YDR174W	HMO1	Chromatin associated high mobility group (HMG) family member; involved in compacting, bending, bridging and looping DNA; rDNA-binding component that regulates transcription from RNA polymerase I promoters; regulates start site selection of ribosomal protein genes via RNA polymerase II promoters; role in genome maintenance; associates with a 5'-3' DNA helicase and Fpr1p, a prolyl isomerase; reloca…
216_G0003630.mRNA.1	611.3357747325152	491.764440869955	614.6404153136765	565.2840861512307	570.7561792668444	0.0960595778939017	0.22594365895262922	0.42514836813385104	0.6707285201936783	0.9472302552435037	YDR175C	RSM24	Mitochondrial ribosomal protein of the small subunit
216_G0003640.mRNA.1	978.5071855779139	1006.7010281683373	1151.9233412858148	1046.7786731025922	1045.9775570336647	0.14867706173819692	0.17243841639787275	0.8622038223498267	0.38857536667577364	0.863509778330747	YDR176W	NGG1	Subunit of chromatin modifying histone acetyltransferase complexes; member of the ADA complex, the SAGA complex, and the SLIK complex; transcriptional regulator involved in glucose repression of Gal4p-regulated genes
216_G0003650.mRNA.1	783.3606674711655	845.7833446375928	831.9446353730884	1001.9335890237888	865.7555591264089	0.1694964523980294	0.19271468156839658	0.8795201850663009	0.37911929358438395	0.8604094348173479	YDR177W	UBC1	Ubiquitin-conjugating enzyme; key E2 partner with Ubc4p for the anaphase-promoting complex (APC); mediates selective degradation of short-lived and abnormal proteins; plays a role in vesicle biogenesis and ER-associated protein degradation (ERAD); component of the cellular stress response; protein abundance increases in response to DNA replication stress key E2 partner with Ubc4p for the anaphase…
216_G0003660.mRNA.1	934.1136648711655	1181.7794678497874	1045.029356013871	1481.0679083920554	1160.4975992817199	0.254738164690476	0.20734321226281524	1.228582126756992	0.2192285201077256	0.7598190343768194	YDR178W	SDH4	Membrane anchor subunit of succinate dehydrogenase (SDH); involved in coupling the oxidation of succinate to the transfer of electrons to ubiquinone as part of the TCA cycle and the mitochondrial respiratory chain; has similarity to human SDH subunit D (SDHD), which is implicated in paraganglioma
216_G0003670.mRNA.1	119.30758689938648	92.6885857137088	167.37347693896453	145.1564563603369	131.13152647809918	0.5583211756101701	0.4229706477060884	1.3199998123702745	0.186835080631654	NA	YDR179C	CSN9	Subunit of the Cop9 signalosome; Cop9 signalosome is required for deneddylation, or removal of the ubiquitin-like protein Rub1p from Cdc53p (cullin); involved in adaptation to pheromone signaling
216_G0003680.mRNA.1	48.092980765644164	75.95314662651138	105.48748546573395	109.75244261391327	84.8215138679507	0.80144954612161	0.5284883172773464	1.5164943479744242	0.12939439841685807	NA	YDR179W-A	NVJ3	Protein with a potential role in tethering ER and vacuoles; localizes to nucleus-vacuole junctions in an Mdm1p-dependent manner; contains a lipid-binding PXA domain
216_G0003690.mRNA.1	116.5329918552147	299.95056210130764	173.70272606690858	141.61605498569455	182.95058375228137	-0.3934915045772283	0.4513502555397182	-0.8718096417308921	0.38331223378336277	NA	YDR180W	SCC2	Subunit of cohesin loading factor (Scc2p-Scc4p); a complex required for loading of cohesin complexes onto chromosomes; involved in establishing sister chromatid cohesion during DSB repair via histone H2AX; promotes gene expression program that supports translational fidelity; evolutionarily-conserved adherin; relocalizes to cytosol in response to hypoxia; human disorder Cornelia de Lange syndrome…
216_G0003700.mRNA.1	129.48110206134967	140.32022003880917	62.58924137633548	103.851773656176	109.06058428316757	-0.7054685688075168	0.47754698495116765	-1.4772757258213152	0.13960174210549853	NA	YDR181C	SAS4	Subunit of the SAS complex (Sas2p, Sas4p, Sas5p); acetylates free histones and nucleosomes and regulates transcriptional silencing; required for the HAT activity of Sas2p
216_G0003710.mRNA.1	337.57573037423305	323.12270852973484	405.07194418841834	417.7673622077989	370.8844363250463	0.31566792312814607	0.25680424391098977	1.2292161465896914	0.21899077661099664	0.7598190343768194	YDR182W	CDC1	Putative mannose-ethanolamine phosphate phosphodiesterase; involved in GPI-anchor remodeling prior to the attachment of cell wall proteins to beta 1,3-glucan, removing ethanolamine phosphate from the first mannose of GPI anchors; mutants display elevated Ca2+-dependent signaling resulting in secondary actin polarization and Golgi inheritance defects; enzyme is Mn2+-dependent; mutants have cell di…
216_G0003720.mRNA.1	135.03029214969322	57.930366071068	70.3249903104893	114.4729777801031	94.4396565778384	-0.07528206261233633	0.5630551240205875	-0.13370282837455133	0.8936375685283073	NA	YDR183W	PLP1	Protein that interacts with CCT (chaperonin containing TCP-1) complex; has a role in actin and tubulin folding; has weak similarity to phosducins, which are G-protein regulators
216_G0003730.mRNA.1	25.896220412269933	33.47087817439485	60.479491667020795	37.764281329518546	39.40271789580103	0.7367002706515535	0.7574207492373802	0.9726433707992692	0.3307305792297515	NA	YDR184C	ATC1	Nuclear protein; possibly involved in regulation of cation stress responses and/or in the establishment of bipolar budding pattern; relative distribution to the nucleus decreases upon DNA replication stress
216_G0003740.mRNA.1	128.55623704662574	115.860732142136	71.02824021359419	105.03190744772346	105.11927921251984	-0.4812570862857432	0.4751490991003247	-1.0128548853338535	0.31112948012573544	NA	YDR185C	UPS3	Mitochondrial protein of unknown function; similar to Ups1p and Ups2p which are involved in regulation of mitochondrial cardiolipin and phosphatidylethanolamine levels; null is viable but interacts synthetically with ups1 and ups2 mutations; UPS3 has a paralog, UPS2, that arose from the whole genome duplication
216_G0003750.mRNA.1	868.4482488257667	941.0466132877935	879.0623788811163	658.5146556834796	836.767974169539	-0.23123631532199834	0.20640288943269083	-1.1203153015811138	0.2625794237313271	0.7834218971052471	YDR186C	SND1	Protein involved in SRP-independent targeting of substrates to the ER; component of an alternative ER targeting pathway that has partial functional redundancy with the GET pathway; preference for substrates with downstream transmembrane domains; interacts with Env10p/Snd2p and Pho88p/Snd3p; can compensate for loss of SRP; may interact with ribosomes, based on co-purification experiments; GFP-fusi…
216_G0003760.mRNA.1	923.9401497092023	1046.608613683962	981.0336148313257	849.6963299141672	950.3196770346643	-0.10355269740579714	0.18564207283802148	-0.5578083449657995	0.5769752636859227	0.9298244043563457	YDR188W	CCT6	Subunit of the cytosolic chaperonin Cct ring complex; related to Tcp1p, essential protein that is required for the assembly of actin and tubulins in vivo; contains an ATP-binding motif
216_G0003770.mRNA.1	471.68115750920236	438.9834406718709	444.45393876229235	377.6428132951854	433.1903375596378	-0.14598220776413887	0.24619918947845915	-0.592943494547578	0.5532189684724917	0.9261718444706658	YDR189W	SLY1	Hydrophilic protein involved in ER/Golgi vesicle trafficking; SM (Sec1/Munc-18) family protein that binds the tSNARE Sed5p and stimulates its assembly into a trans-SNARE membrane-protein complex
216_G0003780.mRNA.1	353.2984356245398	544.5454410680392	626.5956636664597	495.6561924499309	505.0239332022424	0.3274516011661365	0.2696218228610168	1.2144847835070436	0.22456265699810915	0.7630225693321088	216_G0003780	216_G0003780	NA
216_G0003790.mRNA.1	227.51679362208586	159.6303420624985	201.8327221911043	200.62274456306727	197.40065060968897	0.05222853377582397	0.3577806558336315	0.14597919961360434	0.88393780881515	NA	YDR191W	HST4	NAD(+)-dependent protein deacetylase; deacetylation targets are primarily mitochondrial proteins; involved along with Hst3p in silencing at telomeres, cell cycle progression, radiation resistance, genomic stability and short-chain fatty acid metabolism; accumulates in mitochondria in response to biotin starvation and may link biotin metabolism with energy homeostasis; member of the Sir2 family an…
216_G0003800.mRNA.1	253.41301403435577	124.87212241985769	36.568994961454436	134.5352522364098	137.3473459130194	-1.1621792354480043	0.5731065910096323	-2.0278587852228545	0.042574662607859956	NA	YDR192C	NUP42	FG-nucleoporin component of central core of the nuclear pore complex; also part of the nuclear pore complex (NPC) cytoplasmic filaments; contributes directly to nucleocytoplasmic transport and maintenance of the NPC permeability barrier and is involved in gene tethering at the nuclear periphery; interacts with Gle1p
216_G0003810.mRNA.1	1077.467742153374	858.6567593200524	958.5296179319691	929.9454277393942	956.1498867861974	-0.03738844952329483	0.18942709111703696	-0.19737646448994187	0.8435329459530196	0.9742773558262593	YDR194C	MSS116	Mitochondrial transcription elongation factor; DEAD-box protein; required for efficient splicing of mitochondrial Group I and II introns; non-polar RNA helicase that also facilities strand annealing; promotes RNA folding by stabilizing an early assembly intermediate
216_G0003820.mRNA.1	521.6238683042944	420.9606601164275	450.78318789023643	500.3767276161207	473.4361109817698	0.009649902996355023	0.24276136713909394	0.03975057114761576	0.9682919835659496	0.9965264850627861	YDR195W	REF2	RNA-binding protein; involved in the cleavage step of mRNA 3'-end formation prior to polyadenylation, and in snoRNA maturation; part of holo-CPF subcomplex APT, which associates with 3'-ends of snoRNA- and mRNA-encoding genes; putative regulatory subunit of type 1 protein phosphatase Glc7p, required for actomyosin ring formation, and for timely dephosphorylation and release of Bnr1p from the divi…
216_G0003830.mRNA.1	401.39141639018396	244.59487896673156	219.41396976872662	284.41224376293655	287.45312722214464	-0.3655353935206749	0.3337942340314553	-1.0950919945676127	0.2734763355211097	0.788233830503079	YDR196C	CAB5	Subunit of the CoA-Synthesizing Protein Complex (CoA-SPC); subunits of this complex are: Cab2p, Cab3p, Cab4p, Cab5p, Sis2p and Vhs3p; probable dephospho-CoA kinase (DPCK) that catalyzes the last step in coenzyme A biosynthesis; null mutant lethality is complemented by human homolog DCAKD and by E. coli coaE (encoding DPCK); detected in purified mitochondria in high-throughput studies; also locali…
216_G0003840.mRNA.1	199.77084318036805	124.87212241985769	92.12573730674099	75.52856265903709	123.07431639150096	-0.9531900905015527	0.4558034222964323	-2.0912306575040245	0.03650739237676837	NA	YDR197W	CBS2	Mitochondrial translational activator of the COB mRNA; interacts with translating ribosomes, acts on the COB mRNA 5'-untranslated leader
216_G0003850.mRNA.1	18.497300294478524	32.18353670614889	30.94299573661529	12.981471707022	23.651326111066176	-0.18713049801004222	0.9922839958761439	-0.18858562547389882	0.8504175998639427	NA	YDR198C	RKM2	Ribosomal protein lysine methyltransferase; responsible for trimethylation of the lysine residue at position 3 of Rpl12Ap and Rpl12Bp
216_G0003860.mRNA.1	659.4287554981594	507.2125384889065	491.5716822703202	500.3767276161207	539.6474259683766	-0.2364788324525133	0.2338333687671789	-1.0113134566690882	0.3118664274636061	0.820291680427605	YDR200C	VPS64	Protein required for cytoplasm to vacuole targeting of proteins; forms a complex with Far3p and Far7p to Far11p involved in recovery from pheromone-induced cell cycle arrest; mutant has increased aneuploidy tolerance; VPS64 has a paralog, FAR10, that arose from the whole genome duplication
216_G0003870.mRNA.1	73.06433616319018	56.643024602822045	82.98348856637737	93.23056953224891	76.48035471615962	0.4368808507948635	0.5410460066453449	0.8074744946435553	0.4193931632287063	NA	YDR201W	SPC19	Essential subunit of the Dam1 complex (aka DASH complex); complex couples kinetochores to the force produced by MT depolymerization thereby aiding in chromosome segregation; also localized to nuclear side of spindle pole body
216_G0003880.mRNA.1	227.51679362208586	302.52524503779955	492.97818207653	323.3566588840025	336.59421990510447	0.6298574432208016	0.3105617025409458	2.0281233586351766	0.04254765945783952	0.49939819211968295	YDR202C	RAV2	Subunit of RAVE complex (Rav1p, Rav2p, Skp1p); the RAVE complex associates with the V1 domain of the vacuolar membrane (H+)-ATPase (V-ATPase) and promotes assembly and reassembly of the holoenzyme
216_G0003890.mRNA.1	714.920656381595	592.1770753931396	636.4411623099281	844.9757947479775	697.1286722081601	0.17633267712070272	0.22417923984778268	0.7865700554629068	0.43153359425586746	0.8755258741203468	YDR204W	COQ4	Protein with a role in ubiquinone (Coenzyme Q) biosynthesis; possibly functioning in stabilization of Coq7p; located on matrix face of mitochondrial inner membrane; component of a mitochondrial ubiquinone-synthesizing complex; human homolog COQ4 can complement yeast coq4 null mutant
216_G0003900.mRNA.1	289.4827496085889	182.8024884909257	255.27971482707616	311.555320968528	259.7800684737797	0.2565281584890263	0.33709586620648524	0.7609946730461896	0.44666024899352896	NA	YDR205W	MSC2	Endoplasmic reticulum zinc transporter; part of a heterodimeric transporter with Zrg17p that transfers zinc from the cytosol to the ER lumen; member of the cation diffusion facilitator family of efflux pumps; localizes to ER and nucleus; mutations affect the cellular distribution of zinc and also confer defects in meiotic recombination between homologous chromatids
216_G0003910.mRNA.1	448.5595321411042	630.7973194405182	446.56368847160707	555.8430158188511	520.4408889680201	-0.10649273693775643	0.25477135563412234	-0.41799336771081463	0.6759519663494127	0.9488911058472668	YDR206W	EBS1	Protein involved in translation inhibition and nonsense-mediated decay; interacts with cap binding protein Cdc33p and with Nam7p; localizes to P-bodies upon glucose starvation; mRNA abundance regulated by mRNA decay factors; EBS1 has a paralog, EST1, that arose from the whole genome duplication
216_G0003920.mRNA.1	928.5644747828219	1035.0225404697483	899.4566260711581	836.7148582071453	924.9396248827184	-0.17577361812844028	0.1819212754832093	-0.9662070456660995	0.33394058800861814	0.8318081563311303	YDR207C	UME6	Rpd3L histone deacetylase complex subunit; key transcriptional regulator of early meiotic genes; involved in chromatin remodeling and transcriptional repression via DNA looping; binds URS1 upstream regulatory sequence, represses transcription by recruiting conserved histone deacetylase Rpd3p (through co-repressor Sin3p) and chromatin-remodeling factor Isw2p; couples metabolic responses to nutriti…
216_G0003930.mRNA.1	3177.8361905914103	3000.7929624813223	3215.9618068986756	2545.5485883678593	2985.034887084817	-0.09972044217445193	0.14608361172523188	-0.6826257989980131	0.49484332759124916	0.9005479812523932	YDR208W	MSS4	Phosphatidylinositol-4-phosphate 5-kinase; involved in actin cytoskeleton organization and cell morphogenesis; multicopy suppressor of stt4 mutation
216_G0003940.mRNA.1	342.2000554478527	261.330318053929	443.0474389560826	391.8044187937549	359.5955578129048	0.46639980078229565	0.2760499547176093	1.6895485502231233	0.09111435607453504	0.6007479339969848	YDR211W	GCD6	Catalytic epsilon subunit of the translation initiation factor eIF2B; eIF2B is the guanine-nucleotide exchange factor for eIF2; activity subsequently regulated by phosphorylated eIF2; first identified as a negative regulator of GCN4 expression; forms cytoplasmic foci upon DNA replication stress
216_G0003950.mRNA.1	399.5416863607361	401.65053809273815	455.70593721197065	326.8970602586449	395.9488054810224	-0.029689460691948194	0.27014826619788385	-0.10990061535394285	0.9124881945193448	0.9841582962688462	YDR212W	TCP1	Alpha subunit of chaperonin-containing T-complex; complex mediates protein folding in the cytosol; involved in actin cytoskeleton maintenance; overexpression in neurons suppresses formation of pathogenic conformations of huntingtin protein
216_G0003960.mRNA.1	162.776242591411	229.1467813477801	143.46298023339818	153.41739290116908	172.20084926843958	-0.39850916457297275	0.37904761413663374	-1.0513432869922348	0.29310095289808885	NA	YDR213W	UPC2	Sterol regulatory element binding protein; induces sterol biosynthetic genes, upon sterol depletion; acts as a sterol sensor, binding ergosterol in sterol rich conditions; relocates from intracellular membranes to perinuclear foci upon sterol depletion; redundant activator of filamentation with ECM22, up-regulating the expression of filamentous growth genes; contains a Zn[2]-Cys[6] binuclear clus…
216_G0003970.mRNA.1	7530.250949882207	7548.970369794283	6739.947071357295	5880.606683280966	6924.943768578688	-0.2562072513912965	0.11609719933319615	-2.206834039604934	0.0273256559945511	0.41716316885139454	YDR214W	AHA1	Co-chaperone that binds Hsp82p and activates its ATPase activity; plays a role in determining prion variants; similar to Hch1p; expression is regulated by stresses such as heat shock; protein abundance increases in response to DNA replication stress
216_G0003980.mRNA.1	3673.5638384834347	4147.814210688469	4108.385933938785	3290.213010834303	3804.9942484862477	-0.07870351649918428	0.1426151322041025	-0.5518595066514287	0.5810446135304967	0.9298244043563457	YDR216W	ADR1	Carbon source-responsive zinc-finger transcription factor; required for transcription of the glucose-repressed gene ADH2, of peroxisomal protein genes, and of genes required for ethanol, glycerol, and fatty acid utilization
216_G0003990.mRNA.1	455.9584522588956	480.17836765574145	514.7789290727817	403.60575670922947	463.630376424162	-0.0239982203809045	0.24590484850866126	-0.09759148925467094	0.9222566828365365	0.9857531176404312	YDR217C	RAD9	DNA damage-dependent checkpoint protein; required for cell-cycle arrest in G1/S, intra-S, and G2/M, plays a role in postreplication repair (PRR) pathway; transmits checkpoint signal by activating Rad53p and Chk1p; hyperphosphorylated by Mec1p and Tel1p; multiple cyclin dependent kinase consensus sites and the C-terminal BRCT domain contribute to DNA damage checkpoint activation; Rad9p Chk1 Activa…
216_G0004000.mRNA.1	42.543790677300606	61.79239047580587	70.3249903104893	59.006689577372725	58.41696526024212	0.3173122276065559	0.6210383921892674	0.5109381828842748	0.609394343420787	NA	YDR218C	SPR28	Sporulation-specific homolog of the CDC3/10/11/12 family of genes; meiotic septin expressed at high levels during meiotic divisions and ascospore formation; the yeast CDC3/10/11/12 family is a family of bud neck microfilament genes
216_G0004010.mRNA.1	1067.2942269914108	1053.0453210251917	913.521624133256	860.3175340380943	973.5446765469882	-0.2567415510845946	0.17477349319488122	-1.4689959352034858	0.1418338917394316	0.6662420191412265	YDR219C	MFB1	Mitochondria-associated F-box protein; involved in maintenance of normal mitochondrial morphology; interacts with Skp1p through the F-box motif; preferentially localizes to the mother cell during budding
216_G0004020.mRNA.1	384.7438461251533	499.48848967943076	511.26267955725723	372.92227812899563	442.10432337270925	0.005612741547215655	0.2694247301036452	0.02083231760149295	0.9833794176105611	0.9980099018133808	YDR221W	GTB1	Glucosidase II beta subunit, forms a complex with alpha subunit Rot2p; involved in removal of two glucose residues from N-linked glycans during glycoprotein biogenesis in the ER; relocalizes from ER to cytoplasm upon DNA replication stress
216_G0004030.mRNA.1	123.93191197300611	91.40124424546285	199.7229724817896	145.1564563603369	140.05314626514888	0.6791511169123402	0.42418839759947613	1.6010600967771	0.10936360913713186	NA	YDR222W	YDR222W	Protein of unknown function; green fluorescent protein (GFP)-fusion protein localizes to the cytoplasm in a punctate pattern; YDR222W has a paralog, YLR225C, that arose from the whole genome duplication
216_G0004040.mRNA.1	30.520545485889564	29.608853769656978	12.658498255888073	42.484816495708365	28.818178501785745	-0.14178148044902486	0.9293357830812558	-0.1525621664743628	0.878743562433443	NA	YDR223W	CRF1	Transcriptional corepressor; involved in repression of ribosomal protein (RP) gene transcription via the TOR signaling pathway which promotes accumulation of Crf1p in the nucleus; role in repression of RP genes varies by strain; CRF1 has a paralog, IFH1, that arose from the whole genome duplication
216_G0004050.mRNA.1	934.1136648711655	666.842880551405	418.43369234741135	522.7992696555224	635.5473768563761	-0.7712063844089677	0.2399106526913884	-3.2145566516423814	0.0013064613218181722	0.08102358164664615	YDR224C	HTB1	Histone H2B; core histone protein required for chromatin assembly and chromosome function; nearly identical to HTB2; Rad6p-Bre1p-Lge1p mediated ubiquitination regulates reassembly after DNA replication, transcriptional activation, meiotic DSB formation and H3 methylation
216_G0004060.mRNA.1	1519.5532191914108	1233.2731265796256	1235.610079755297	1363.05452923731	1337.8727386909109	-0.08543871611579062	0.17218469314025434	-0.49620389918281455	0.6197505602759095	0.9331021073335635	YDR225W	HTA1	Histone H2A; core histone protein required for chromatin assembly and chromosome function; one of two nearly identical subtypes (see also HTA2); DNA damage-dependent phosphorylation by Mec1p facilitates DNA repair; acetylated by Nat4p; N-terminally propionylated in vivo
216_G0004070.mRNA.1	942.4374500036809	780.1289297570491	1045.732605916976	821.3731189170284	897.4180261486836	0.11705549370067962	0.2033336355589488	0.5756819002370313	0.564830211538248	0.9286866135357102	YDR226W	ADK1	Adenylate kinase, required for purine metabolism; localized to the cytoplasm and the mitochondria; lacks cleavable signal sequence; protein abundance increases in response to DNA replication stress; mutations affecting Adk1p catalytic activity deregulate expression of phosphate utilization genes PHO5 and PHO84; human homolog AK1 can complement yeast adk1 mutant
216_G0004080.mRNA.1	1243.9434448036807	1434.0983956259945	1435.3330522370866	1111.6860316377022	1306.265231076116	-0.06933663302441169	0.18185424128504968	-0.381275864310083	0.7029985609816058	0.9567970491119703	YDR227W	SIR4	SIR protein involved in assembly of silent chromatin domains; silent information regulator (SIR) along with SIR2 and SIR3; involved in assembly of silent chromatin domains at telomeres and the silent mating-type loci; some alleles of SIR4 prolong lifespan; required for telomere hypercluster formation in quiescent yeast cells
216_G0004090.mRNA.1	1399.3207672773003	1503.6148349112761	1242.642578786346	1158.8913832996004	1326.1173910686307	-0.27220994537357013	0.15948327141475283	-1.7068244396972512	0.08785468841518868	0.5942417630166041	YDR228C	PCF11	mRNA 3' end processing factor; essential component of cleavage and polyadenylation factor IA (CF IA), involved in pre-mRNA 3' end processing and in transcription termination; binds C-terminal domain of largest subunit of RNA pol II (Rpo21p); required for gene looping; relocalizes to the cytosol in response to hypoxia
216_G0004100.mRNA.1	1905.221930331288	1743.0603480050238	2081.6197131904833	1943.6803546786575	1918.395586551363	0.1418361409964653	0.14418171181380882	0.9837318423547884	0.3252473790799777	0.8265913554681347	YDR229W	IVY1	Phospholipid-binding protein that interacts with both Ypt7p and Vps33p; may partially counteract the action of Vps33p and vice versa, localizes to the rim of the vacuole as cells approach stationary phase
216_G0004110.mRNA.1	294.1070746822085	214.98602519707458	395.22644554494985	320.99639130090765	306.32898418128514	0.49123634254248705	0.30273170186858783	1.622678891937544	0.10465806594173403	0.6154001087831357	YDR231C	COX20	Mitochondrial inner membrane protein; required for proteolytic processing of Cox2p and its assembly into cytochrome c oxidase
216_G0004120.mRNA.1	553.0692788049079	544.5454410680392	553.4576737435508	568.8244875258731	554.9742202855928	0.03152289462187692	0.21601218894069096	0.14593109202060794	0.8839757864419598	0.9817946266550682	YDR232W	HEM1	5-aminolevulinate synthase; catalyzes the first step in the heme biosynthetic pathway; an N-terminal signal sequence is required for localization to the mitochondrial matrix; expression is regulated by Hap2p-Hap3p; has a pyridoxal phosphate cofactor whose insertion is mediated by Mcx1p
216_G0004130.mRNA.1	5545.490628284661	5738.96826544047	7055.003027948286	7043.038467955209	6345.625097407156	0.3213042976510341	0.10863926379237443	2.9575338274115492	0.0031011072057224205	0.13615859489117488	YDR233C	RTN1	Reticulon protein; involved in nuclear pore assembly and maintenance of tubular ER morphology; promotes membrane curvature; regulates the ER asymmetry-induced inheritance block during ER stress; role in ER-derived peroxisomal biogenesis; increases tubular ER when overexpressed; mutants have reduced phosphatidylserine transfer between the ER and mitochondria; interacts with exocyst subunit Sec6p, …
216_G0004140.mRNA.1	72.13947114846624	54.068341666330134	43.601493992503364	43.66495028725582	53.36856427363889	-0.5353525595401314	0.6412760795038629	-0.8348238405435588	0.4038169005718587	NA	216_G0004140	216_G0004140	NA
216_G0004150.mRNA.1	1543.5997095742327	1490.7414202288167	1658.2632715213376	1383.1168036936167	1518.930301254501	0.004749591631444547	0.16105592487196985	0.029490325396101993	0.9764735348027468	0.9967515092517923	YDR234W	LYS4	Homoaconitase; catalyzes the conversion of homocitrate to homoisocitrate, which is a step in the lysine biosynthesis pathway
216_G0004160.mRNA.1	381.9692510809815	368.1796599183433	219.41396976872662	241.92742726722818	302.8725770088199	-0.703555242459289	0.2824132297013781	-2.4912262191230337	0.012730303662569192	0.2918589618639547	YDR235W	PRP42	U1 snRNP protein involved in splicing; required for U1 snRNP biogenesis; contains multiple tetriatricopeptide repeats
216_G0004170.mRNA.1	51.79244082453987	72.09112222177352	74.54448972911865	64.90735853510999	65.83385282763551	0.17706771427212545	0.5840280554550964	0.30318357588857214	0.7617499648724679	NA	YDR236C	FMN1	Riboflavin kinase, produces riboflavin monophosphate (FMN); FMN is a necessary cofactor for many enzymes; predominantly localizes to the microsomal fraction and also found in the mitochondrial inner membrane; human RFK functionally complements the lethality of the null mutation
216_G0004180.mRNA.1	364.3968158012269	281.92778154586426	286.92596046679637	237.20689210103836	292.6143624787315	-0.30185254859562066	0.3018379665054182	-1.000048310987419	0.31728712873840603	0.8230944732317351	YDR237W	MRPL7	Mitochondrial ribosomal protein of the large subunit; MRPL7 produces both YmL5 and YmL7, which are two different modified forms of the same protein
216_G0004190.mRNA.1	783.3606674711655	732.4972954319487	566.1161719994388	638.4523812271729	680.1066290324314	-0.3339147829867338	0.20384467708749787	-1.6380843873760065	0.10140409138098323	0.614296543637321	YDR238C	SEC26	Essential beta-coat protein of the COPI coatomer; involved in ER-to-Golgi protein trafficking and maintenance of normal ER morphology; shares 43% sequence identity with mammalian beta-coat protein (beta-COP)
216_G0004200.mRNA.1	323.7027551533742	270.3417083316507	201.8327221911043	223.0452866024689	254.73061806964952	-0.4869853001609576	0.3099432637562946	-1.5712078857886371	0.11613436897000484	NA	YDR239C	YDR239C	Protein of unknown function; may interact with ribosomes, based on co-purification experiments
216_G0004210.mRNA.1	203.47030323926376	214.98602519707458	139.94673071787372	147.51672394343183	176.47994577441096	-0.542144000425988	0.3593569999298523	-1.508650173871154	0.131388204926896	NA	YDR240C	SNU56	Component of U1 snRNP required for mRNA splicing via spliceosome; yeast specific, no metazoan counterpart; interacts with mRNA in commitment complex
216_G0004220.mRNA.1	502.2017029950919	498.20114821118483	687.0751553334804	664.4153246412169	587.9733327952436	0.4342799045588372	0.21140216776340465	2.0542831190116795	0.03994829762190881	0.4915671876865389	YDR243C	PRP28	RNA binding protein; involved in RNA isomerization at the 5' splice site and for exchange of U6 for U1 snRNA at the 5' splice site; similar to the RNA helicases of the DEAD-box family
216_G0004230.mRNA.1	1712.8500072687114	2019.8387636779044	2169.525951078595	1853.990186521051	1939.0512271365656	0.11034933012964393	0.15692577704635954	0.7031944158992066	0.4819345987444756	0.8998212501521271	YDR244W	PEX5	Peroxisomal membrane signal receptor for peroxisomal matrix proteins; receptor for the C-terminal tripeptide signal sequence (PTS1) of peroxisomal matrix proteins; required for peroxisomal matrix protein import; also proposed to have PTS1-receptor independent functions
216_G0004240.mRNA.1	1600.9413404871163	1150.8832726118842	1657.560021618233	1184.8543267136442	1398.5597403577194	0.04718287042710673	0.2073419316713865	0.22756067741225752	0.819987792770855	0.9701203388435796	YDR245W	MNN10	Subunit of a Golgi mannosyltransferase complex; complex mediates elongation of the polysaccharide mannan backbone; membrane protein of the mannosyltransferase family; other members of the complex are Anp1p, Mnn9p, Mnn11p, and Hoc1p
216_G0004250.mRNA.1	246.01409391656438	269.0543668634047	322.088455622041	384.7236160444702	305.47013311162004	0.4554559595732271	0.2867152152806918	1.5885308323359801	0.1121663547669709	0.6253369983339486	YDR246W	TRS23	Core component of transport protein particle (TRAPP) complexes I-III; TRAPP complexes are related multimeric guanine nucleotide-exchange factor for the GTPase Ypt1p, regulating ER-Golgi traffic (TRAPPI), intra-Golgi traffic (TRAPPII), endosome-Golgi traffic (TRAPPII and III) and autophagy (TRAPPIII); human homolog is TRAPPC4
216_G0004260.mRNA.1	5039.589465230674	4371.811626163265	5249.7605266780265	4884.573763214914	4886.43384532172	0.10657136849175095	0.12426832220516064	0.8575907890331622	0.3911184629774308	0.863509778330747	YDR247W	VHS1	Cytoplasmic serine/threonine protein kinase; identified as a high-copy suppressor of the synthetic lethality of a sis2 sit4 double mutant, suggesting a role in G1/S phase progression; VHS1 has a paralog, SKS1, that arose from the whole genome duplication
216_G0004270.mRNA.1	165.55083763558278	275.4910742046345	141.3532305240835	164.03859702509618	186.60843484734926	-0.5284061558620933	0.38675098704352695	-1.366269702118753	0.17185432698271857	NA	YDR248C	YDR248C	Putative gluconokinase; sequence similarity to bacterial and human gluconokinase; green fluorescent protein (GFP)-fusion protein localizes to the cytoplasm; upregulated by deletion of the RNAP-II associated factor, PAF1
216_G0004280.mRNA.1	346.82438052147234	372.04168432308114	354.4379511648661	282.05197617984163	338.8389980473153	-0.17156854762133739	0.27708867324313596	-0.6191828255310594	0.535795924646466	0.9210446123756929	YDR249C	YDR249C	Putative protein of unknown function
216_G0004290.mRNA.1	896.1941992674845	719.6238807494892	787.6398914774802	717.5213452608524	780.2448291888265	-0.1030444161663152	0.20331796647735204	-0.5068141195372102	0.6122852483580581	0.933069570794261	YDR251W	PAM1	Essential protein of unknown function; exhibits variable expression during colony morphogenesis; overexpression permits survival without protein phosphatase 2A, inhibits growth, and induces a filamentous phenotype; PAM1 has a paralog, SVL3, that arose from the whole genome duplication
216_G0004300.mRNA.1	96.18596153128833	252.3189277762073	138.5402309116639	130.99485086176745	154.50999277023175	-0.36379634852387077	0.475217013219494	-0.7655372985475163	0.4439516650857362	NA	YDR252W	BTT1	Heterotrimeric nascent polypeptide-associated complex beta3 subunit; complex binds ribosomes via its beta-subunits in close proximity to nascent polypeptides; interacts with Caf130p of the CCR4-NOT complex; similar to human BTF3; BTT1 has a paralog, EGD1, that arose from the whole genome duplication
216_G0004310.mRNA.1	130.4059670760736	317.973342656751	282.0032111450621	221.86515281092144	238.06191842220204	0.17639759703643865	0.4097791613607711	0.43046990591387724	0.6668538533918542	NA	YDR253C	MET32	Zinc-finger DNA-binding transcription factor; involved in transcriptional regulation of the methionine biosynthetic genes; targets strong transcriptional activator Met4p to promoters of sulfur metabolic genes; feedforward loop exists in the regulation of genes controlled by Met4p and Met32p; lack of such a loop for MET31 may account for the differential actions of Met32p and Met31p; MET32 has a p…
216_G0004320.mRNA.1	417.11412164049074	360.4556111088676	324.90145523446057	337.518264382572	359.9973630915977	-0.23327992832788666	0.26386525407334893	-0.8840873314189363	0.37664907140097564	0.8586628754480063	YDR254W	CHL4	Outer kinetochore protein required for chromosome stability; involved in new kinetochore assembly and sister chromatid cohesion; forms a stable complex with Iml3p; peripheral component of the Ctf19 kinetochore complex that interacts with Ctf19p, Ctf3p, and Mif2p; required for the spindle assembly checkpoint; orthologous to human centromere constitutive-associated network (CCAN) subunit CENP-N and…
216_G0004330.mRNA.1	1342.904001379141	1242.2845168573472	1156.846090607549	1190.7549956713817	1233.1974011288548	-0.14003935035858187	0.1621502344614046	-0.8636395181526202	0.38778594816541123	0.863509778330747	YDR255C	RMD5	Component of GID Complex that confers ubiquitin ligase (U3) activity; necessary for polyubiquitination and degradation of the gluconeogenic enzyme fructose-1,6-bisphosphatase; forms dimer with Fyv10p that is then recruited to GID Complex by Gid8p; also required for sporulation; conserved protein that has a degenerate RING finger domain
216_G0004340.mRNA.1	6824.578943647852	6211.422584286735	6415.748866025939	8013.108444607216	6866.214709641936	0.1455935986896792	0.13162592796984338	1.1061164083343513	0.2686761375539113	0.7854985109624593	YDR256C	CTA1	Catalase A; breaks down hydrogen peroxide in the peroxisomal matrix formed by acyl-CoA oxidase (Pox1p) during fatty acid beta-oxidation
216_G0004350.mRNA.1	2045.8014125693248	1791.9793237983702	2296.1109336374757	1740.6973425324954	1968.6472531344166	0.0740119397648391	0.1682074081572151	0.44000404367246304	0.659934178614089	0.9457249949257459	YDR257C	RKM4	Ribosomal lysine methyltransferase; specific for monomethylation of Rpl42ap and Rpl42bp (lysine 55); nuclear SET-domain containing protein
216_G0004360.mRNA.1	68155.15266503557	69488.11777298019	106725.90854510167	85759.14249796198	82532.08037026985	0.4838778993203552	0.11641397623198688	4.156527549201613	3.231212242935612e-5	0.0063978002410125115	YDR258C	HSP78	Oligomeric mitochondrial matrix chaperone; cooperates with Ssc1p in mitochondrial thermotolerance after heat shock; able to prevent the aggregation of misfolded proteins as well as resolubilize protein aggregates
216_G0004370.mRNA.1	1943.141395934969	2443.3741067308238	2761.662369492915	1935.4194181378255	2270.8993225741333	0.10113511842581717	0.18304370749540438	0.5525189574099745	0.5805928497357185	0.9298244043563457	YDR259C	YAP6	Basic leucine zipper (bZIP) transcription factor; physically interacts with the Tup1-Cyc8 complex and recruits Tup1p to its targets; overexpression increases sodium and lithium tolerance; computational analysis suggests a role in regulation of expression of genes involved in carbohydrate metabolism; YAP6 has a paralog, CIN5, that arose from the whole genome duplication
216_G0004380.mRNA.1	516.0746782159508	653.9694658689455	564.0064222901242	633.7318460609831	591.9456031090009	0.03451150463078357	0.22631773896042662	0.15249138131774181	0.8787993876549303	0.9803645480982023	YDR260C	SWM1	Subunit of the anaphase-promoting complex (APC); APC is an E3 ubiquitin ligase that regulates the metaphase-anaphase transition and exit from mitosis; required for activation of the daughter-specific gene expression and spore wall maturation
216_G0004390.mRNA.1	1006.2531360196317	1029.8731745967646	1045.029356013871	944.1070332379636	1006.3156749670577	-0.032285597319377426	0.17494161205002984	-0.18455070203734253	0.8535814556823262	0.9753295893822026	YDR261C	EXG2	Exo-1,3-beta-glucanase; involved in cell wall beta-glucan assembly; may be anchored to the plasma membrane via a glycosylphosphatidylinositol (GPI) anchor
216_G0004400.mRNA.1	2471.239319342331	2149.860251970746	2949.430093621921	3696.1790351266277	2816.6771750154066	0.5223934147912733	0.15151453789420524	3.4478105009041022	5.651503973253079e-4	0.04385107066907179	YDR262W	YDR262W	Putative protein of unknown function; green fluorescent protein (GFP)-fusion protein localizes to the vacuole and is induced in response to the DNA-damaging agent MMS; gene expression increases in response to Zymoliase treatment
216_G0004410.mRNA.1	216.41841344539873	251.03158630796133	212.3814707376777	289.13277892912635	242.24106235504104	0.09895640653034785	0.328258049064684	0.30145919288897094	0.7630643628251899	NA	YDR263C	DIN7	Mitochondrial nuclease functioning in DNA repair and replication; modulates the stability of the mitochondrial genome, induced by exposure to mutagens, also induced during meiosis at a time nearly coincident with commitment to recombination; DIN7 has a paralog, EXO1, that arose from the whole genome duplication
216_G0004420.mRNA.1	608.5611796883435	666.842880551405	667.3841580465435	571.184755108968	628.493243348815	-0.039449055177131195	0.2133563198826752	-0.18489752353632768	0.85330941343398	0.9753295893822026	YDR264C	AKR1	Palmitoyl transferase involved in protein palmitoylation; acts as a negative regulator of pheromone response pathway; required for endocytosis of pheromone receptors; involved in cell shape control; contains ankyrin repeats; AKR1 has a paralog, AKR2, that arose from the whole genome duplication; any of several human homologs encoding DHHC-type zinc fingers (ZDHHC) can complement temperature sensi…
216_G0004430.mRNA.1	288.55788459386497	198.25058610987716	199.7229724817896	244.28769485032308	232.7047845089637	-0.13905436810655838	0.34227785526790205	-0.40626165545451387	0.6845503562786615	NA	YDR265W	PEX10	Peroxisomal membrane E3 ubiquitin ligase; required for for Ubc4p-dependent Pex5p ubiquitination and peroxisomal matrix protein import; contains zinc-binding RING domain; mutations in human homolog cause various peroxisomal disorders
216_G0004440.mRNA.1	375.495195977914	263.9050009904209	298.8812088195795	265.5301030981773	300.95287722152295	-0.18154902783772983	0.3040488584996068	-0.5971047835325606	0.5504374243959899	0.9259673426069516	YDR266C	HEL2	RING finger ubiquitin ligase (E3); involved in ubiquitination and degradation of excess histones; interacts with Ubc4p and Rad53p; null mutant sensitive to hydroxyurea (HU); green fluorescent protein (GFP)-fusion protein localizes to the cytoplasm; computational analysis suggests a role as a transcription factor
216_G0004450.mRNA.1	109.1340717374233	207.26197638759885	142.75973033029328	169.93926598283346	157.27376110953722	-0.013336467498824773	0.42895870361113464	-0.031090329643747538	0.9751975017693417	NA	YDR267C	CIA1	Component of cytosolic iron-sulfur protein assembly (CIA) machinery; acts at late step of Fe-S cluster assembly; forms CIA targeting complex with Cia2p and Met18p that directs Fe-S cluster incorporation into subset of proteins involved in methionine biosynthesis, DNA replication and repair, transcription, telomere maintenance; contains WD40 repeats; human homolog CIAO1 can complement yeast cia1 n…
216_G0004460.mRNA.1	154.45245745889568	248.45690337146942	170.889726454489	180.56047010676053	188.58988934790366	-0.19349605047391555	0.37806254667332045	-0.5118096256202636	0.6087842530198773	NA	YDR268W	MSW1	Mitochondrial tryptophanyl-tRNA synthetase
216_G0004470.mRNA.1	2360.2555175754596	2028.850153955626	2185.7006988500075	1890.5743340590222	2116.3451761100287	-0.10638007083630785	0.1514930833661357	-0.7022107443625226	0.4825477460477383	0.8998786262082966	YDR270W	CCC2	Cu(+2)-transporting P-type ATPase; required for export of copper from the cytosol into an extracytosolic compartment; similar to human proteins involved in Menkes and Wilsons diseases; protein abundance increases in response to DNA replication stress; affects TBSV model (+)RNA virus replication by regulating copper metabolism; human homologs ATP7A and ATP7B both complement yeast null mutant
216_G0004480.mRNA.1	843.4768934282207	998.9769793588615	1001.4278620213677	1115.2264330123446	989.7770419551987	0.20053110905733526	0.1842972865202397	1.0880849785887257	0.2765575944512895	0.7913480458384232	YDR272W	GLO2	Cytoplasmic glyoxalase II; catalyzes the hydrolysis of S-D-lactoylglutathione into glutathione and D-lactate; GLO2 has a paralog, GLO4, that arose from the whole genome duplication
216_G0004490.mRNA.1	578.9654992171778	612.7745388850749	490.8684323672153	410.6865594585142	523.3237574819956	-0.3994177098120806	0.22920264368362667	-1.7426400646730995	0.08139650702107205	0.5836442063472395	YDR273W	DON1	Meiosis-specific component of the spindle pole body; subunit of the leading edge protein (LEP) complex (Ssp1-Ady3-Don1-Irc10) that forms a ring-like structure at the leading edge of the prospore membrane (PSM) during meiosis II; required for PSM growth and closure; DON1 has a paralog, CUE5, that arose from the whole genome
216_G0004500.mRNA.1	703.8222762049079	977.0921743986803	775.684643124697	758.8260279650133	803.8562804233246	-0.12891766589284634	0.2128843038343549	-0.6055761912496709	0.5447962163068286	0.924837224564515	YDR275W	BSC2	Protein of unknown function; ORF exhibits genomic organization compatible with a translational readthrough-dependent mode of expression; null mutant displays increased translation rate and increased readthrough of premature stop codons; BSC2 has a paralog, IRC23, that arose from the whole genome duplication
216_G0004510.mRNA.1	3090.8988792073615	3088.3321823220476	2883.324602730061	3765.8069288279275	3207.090648271849	0.10443432949826438	0.14857535147495335	0.702904812012979	0.48211507213490495	0.8998212501521271	YDR276C	PMP3	Small plasma membrane protein; confers resistance to amphotericin B and is a potential target of this common antifungal drug; related to a family of plant polypeptides that are overexpressed under high salt concentration or low temperature; not essential for viability; deletion causes hyperpolarization of the plasma membrane potential
216_G0004520.mRNA.1	2394.475523120245	2349.398179548869	3249.014552344606	2757.9726708464013	2687.7152314650302	0.3414846494388755	0.13864748329613288	2.462970414756891	0.013779128521045497	0.30519601951359754	YDR277C	MTH1	Negative regulator of the glucose-sensing signal transduction pathway; required for repression of transcription by Rgt1p; interacts with Rgt1p and the Snf3p and Rgt2p glucose sensors; phosphorylated by Yck1p, triggering Mth1p degradation; MTH1 has a paralog, STD1, that arose from the whole genome duplication
216_G0004530.mRNA.1	66.59028106012269	55.35568313457609	78.06073924464312	74.34842886748963	68.58878307670788	0.3199197727210869	0.5653717782314814	0.565857343855783	0.571490760845929	NA	YDR279W	RNH202	Ribonuclease H2 subunit; required for RNase H2 activity; role in ribonucleotide excision repair; related to human AGS2 that causes Aicardi-Goutieres syndrome
216_G0004540.mRNA.1	258.0373391079754	88.82656130897094	168.07672684206943	195.90220939687745	177.71070916397332	0.06124335363305495	0.4691407747407209	0.13054365966569884	0.8961363142362105	NA	YDR280W	RRP45	Exosome non-catalytic core component; involved in 3'-5' RNA processing and degradation in both the nucleus and the cytoplasm; has similarity to E. coli RNase PH and to human hRrp45p (PM/SCL-75, EXOSC9); protein abundance increases in response to DNA replication stress
216_G0004550.mRNA.1	25.896220412269933	12.873414682459556	23.910496705566363	8.260936540832182	17.735267085282008	-0.26011324500120786	1.147945027597345	-0.2265903320698433	0.8207423106683771	NA	YDR281C	PHM6	Protein of unknown function; expression is regulated by phosphate levels
216_G0004560.mRNA.1	158.1519175177914	130.02148829284152	100.5647361439997	134.5352522364098	130.8183485477606	-0.3005195582981769	0.4270979851502361	-0.7036314118701966	0.48166234411804754	NA	YDR282C	MRX10	Mitochondrial inner membrane protein of unknown function; associates with mitochondrial ribosome; localizes to the inner membrane with the C terminus facing the intermembrane space; ortholog of human RMND1, mutation in which is implicated in infantile encephaloneuromyopathy and defective mitochondrial translation
216_G0004570.mRNA.1	922.0904196797544	862.5187837247903	687.7784052365854	900.4420829507078	843.2074228979595	-0.17162281429654003	0.20326287183039649	-0.8443392182303856	0.39847987677815433	0.8672758578800829	YDR283C	GCN2	Protein kinase; phosphorylates the alpha-subunit of translation initiation factor eIF2 (Sui2p) in response to starvation; activated by uncharged tRNAs and the Gcn1p-Gcn20p complex; contributes to DNA damage checkpoint control
216_G0004580.mRNA.1	245.08922890184044	326.98473293447273	348.108702036922	312.73545476007547	308.2295296583277	0.2125788659253862	0.2942686276404997	0.7223973130601208	0.47005023840690663	0.8926805421971868	YDR284C	DPP1	Diacylglycerol pyrophosphate (DGPP) phosphatase; zinc-regulated vacuolar membrane-associated lipid phosphatase, dephosphorylates DGPP to phosphatidate (PA) and Pi, then PA to diacylglycerol; involved in lipid signaling and cell metabolism
216_G0004590.mRNA.1	11.098380176687115	93.97592718195476	99.8614862408948	38.944415121066	60.970052180150674	0.41937913246908015	0.8473873670803029	0.49490840760827337	0.6206647756112527	NA	YDR285W	ZIP1	Transverse filament protein of the synaptonemal complex; required for normal levels of meiotic recombination and pairing between homologous chromosome during meiosis; required for meiotic recombination between non-allelc sites; potential Cdc28p substrate
216_G0004600.mRNA.1	46.24325073619631	104.2746589279224	60.479491667020795	80.24909782522691	72.81162478909161	-0.09331536133088884	0.6056044809093296	-0.15408631255629682	0.877541680388964	NA	YDR286C	YDR286C	Putative protein of unknown function; predicted to have thiol-disulfide oxidoreductase active site
216_G0004610.mRNA.1	308.90491491779136	253.60626924445324	284.81621075748166	405.96602429232433	313.32335480301265	0.2903272473987315	0.30417548615242535	0.9544728639087163	0.3398443388639192	0.8345909766440959	YDR287W	INM2	Inositol monophosphatase; involved in biosynthesis of inositol; enzymatic activity requires magnesium ions and is inhibited by lithium and sodium ions; inm1 inm2 double mutant lacks inositol auxotrophy
216_G0004620.mRNA.1	230.29138866625763	118.43541507862791	125.88173265577585	191.18167423068763	166.44755265783726	-0.14741882873887815	0.43729128941428214	-0.33711814597618506	0.7360278387775212	NA	YDR288W	NSE3	Component of the SMC5-SMC6 complex; this complex plays a key role in the removal of X-shaped DNA structures that arise between sister chromatids during DNA replication and repair; protein abundance increases in response to DNA replication stress
216_G0004630.mRNA.1	295.03193969693245	278.0657571411264	265.8284633736496	259.62943414043997	274.63889858803714	-0.1254819583341528	0.2931154734978464	-0.42809735302177676	0.6685802438420023	0.9472302552435037	YDR289C	RTT103	Protein involved in transcription termination by RNA polymerase II; interacts with exonuclease Rat1p and Rai1p; has an RPR domain (carboxy-terminal domain interacting domain); also involved in regulation of Ty1 transposition
216_G0004640.mRNA.1	1699.9018970625764	1347.8465172535155	1294.683071616108	1308.768374826127	1412.7999651895816	-0.22884661027290668	0.16997419636192027	-1.346360889894319	0.17818615753247335	0.7151525511776294	YDR291W	HRQ1	3'-5' DNA helicase that has DNA strand annealing activity; helicase activity is stimulated by fork structure and 3'-tail length of substrates; acts with Rad4p in nucleotide-excision repair; belongs to the widely conserved RecQ family of proteins which are involved in maintaining genomic integrity; similar to the human RecQ4p implicated in Rothmund-Thomson syndrome (RTS)
216_G0004650.mRNA.1	937.8131249300611	790.4276615030168	808.034138667522	774.1677672551301	827.6106730889326	-0.1282857485485007	0.19294371026687648	-0.6648869163501522	0.5061228247078647	0.9054291104587425	YDR292C	SRP101	Signal recognition particle (SRP) receptor alpha subunit; contain GTPase domains; involved in SRP-dependent protein targeting; interacts with the beta subunit, Srp102p
216_G0004660.mRNA.1	2800.4912645840486	2745.899351768623	2375.578172688329	2766.2336073872334	2672.0505991070586	-0.11050069240889142	0.13727422233518446	-0.8049631644539954	0.4208409365325463	0.8715820329513749	YDR293C	SSD1	Translational repressor with a role in polar growth and wall integrity; regulated by Cbk1p phosphorylation to effect bud-specific translational control and localization of specific mRNAs; interacts with TOR pathway components; contains a functional N-terminal nuclear localization sequence and nucleocytoplasmic shuttling appears to be critical to Ssd1p function
216_G0004670.mRNA.1	1167.1796485815948	1440.5351029672242	1459.243548942653	1558.9567386341873	1406.4787597814147	0.21187570650910442	0.16855913961461	1.256981419064742	0.20876036394579092	0.7536144597590385	YDR294C	DPL1	Dihydrosphingosine phosphate lyase; regulates intracellular levels of sphingolipid long-chain base phosphates (LCBPs), degrades phosphorylated long chain bases, prefers C16 dihydrosphingosine-l-phosphate as a substrate
216_G0004680.mRNA.1	362.54708577177905	326.98473293447273	242.62121657118809	253.72876518270272	296.47045011503565	-0.4760553416318785	0.2851087798271502	-1.669732310315001	0.0949723381014856	0.6065975143256177	YDR295C	HDA2	Subunit of the HDA1 histone deacetylase complex; possibly tetrameric trichostatin A-sensitive class II histone deacetylase complex contains Hda1p homodimer and an Hda2p-Hda3p heterodimer; involved in telomere maintenance; relocalizes to the cytosol in response to hypoxia
216_G0004690.mRNA.1	324.6276201680981	364.3176355136054	347.40545213381716	257.2691665573451	323.40496859321644	-0.18297641625065117	0.2903301401226702	-0.6302356902157662	0.5285403915968255	0.9187852172600475	YDR296W	MHR1	Mitochondrial ribosomal protein of the large subunit; also involved in homologous recombination in mitochondria; required for recombination-dependent mtDNA partitioning; involved in stimulation of mitochondrial DNA replication in response to oxidative stress
216_G0004700.mRNA.1	428.21250181717784	538.1087337268094	482.4294335299566	404.78589050077693	463.3841398936802	-0.11891001910012594	0.24999610452365992	-0.475647487894645	0.6343255377278865	0.9402638528843037	YDR297W	SUR2	Sphinganine C4-hydroxylase; catalyses the conversion of sphinganine to phytosphingosine in sphingolipid biosyntheis
216_G0004710.mRNA.1	866.5985187963189	1141.8718823341626	972.594615994067	1003.1137228153364	996.0446849849712	-0.022042956457071872	0.19320282946645792	-0.11409230660826718	0.9091646208383574	0.9836009132954584	YDR298C	ATP5	Subunit 5 of the stator stalk of mitochondrial F1F0 ATP synthase; F1F0 ATP synthase is a large, evolutionarily conserved enzyme complex required for ATP synthesis; homologous to bovine subunit OSCP (oligomycin sensitivity-conferring protein); phosphorylated
216_G0004720.mRNA.1	32.37027551533742	54.068341666330134	90.7192375005312	59.006689577372725	59.04113606489287	0.8051269070889531	0.6415597303044885	1.2549523747490112	0.2094960492887091	NA	YDR299W	BFR2	Component of the SSU and 90S preribosomes; involved in pre-18S rRNA processing; binds to U3 snoRNA and Mpp10p; multicopy suppressor of sensitivity to Brefeldin A; expression is induced during lag phase and also by cold shock
216_G0004730.mRNA.1	200.69570819509198	288.36448888709407	111.11348469057309	199.4426107715198	199.90407313606974	-0.6608830376369923	0.39754368460805595	-1.662416139973564	0.096429364957828	NA	YDR300C	PRO1	Gamma-glutamyl kinase; catalyzes the first step in proline biosynthesis; required for nitrogen starvation-induced ribophagy but not for nonselective autophagy; PRO1 has a paralog, YHR033W, that arose from the whole genome duplication
216_G0004740.mRNA.1	775.0368823386501	823.8985396774116	782.7171421557459	798.9505768776268	795.1507852623586	-0.015344968906647542	0.18831214246740757	-0.0814868797390662	0.9350547586299869	0.989002501239233	YDR301W	CFT1	RNA-binding subunit of the mRNA cleavage and polyadenylation factor; involved in poly(A) site recognition and required for both pre-mRNA cleavage and polyadenylation, 51% sequence similarity with mammalian AAUAA-binding subunit of CPSF
216_G0004750.mRNA.1	517.9244082453987	508.4998799571525	585.8071692863758	401.24548912613454	503.36923665376537	-0.05237475808961522	0.25397476586077355	-0.20622032236984733	0.8366188140529001	0.9734551187224182	YDR303C	RSC3	Component of the RSC chromatin remodeling complex; essential gene required for maintenance of proper ploidy and regulation of ribosomal protein genes and the cell wall/stress response; RSC3 has a paralog, RSC30, that arose from the whole genome duplication
216_G0004760.mRNA.1	560.4681989226992	662.9808561466672	585.103919383271	703.3597397622829	627.97817855373	0.07410260493834446	0.2202185829818089	0.3364956941189004	0.7364970980661979	0.9610243713728255	YDR304C	CPR5	Peptidyl-prolyl cis-trans isomerase (cyclophilin) of the ER; catalyzes the cis-trans isomerization of peptide bonds N-terminal to proline residues; transcriptionally induced in response to unfolded proteins in the ER; CPR5 has a paralog, CPR2, that arose from the whole genome duplication
216_G0004770.mRNA.1	232.14111869570547	182.8024884909257	199.0197225786847	171.1193997743809	196.27068238492419	-0.16499948546278279	0.35265354194478216	-0.46787984760583545	0.6398705156371011	NA	YDR305C	YDR305C	NA
216_G0004780.mRNA.1	512.3752181570551	260.04297658568305	343.1859527151878	489.7555234921936	401.3399177375299	0.10192706869101853	0.33190917239322676	0.3070932567366992	0.7587723902342414	0.9623127746359577	YDR306C	YDR306C	F-box protein of unknown function; interacts with Sgt1p via a Leucine-Rich Repeat (LRR) domain
216_G0004790.mRNA.1	162.776242591411	359.1682696406216	260.9057140519153	256.08903276579764	259.7348147624364	-0.008104237115031417	0.3792371875039296	-0.0213698376163267	0.9829506341644791	NA	YDR307W	PMT7	Putative protein mannosyltransferase similar to Pmt1p; has a potential role in protein O-glycosylation
216_G0004800.mRNA.1	158.1519175177914	57.930366071068	100.5647361439997	64.90735853510999	95.38859456699227	-0.3864294450854909	0.5778735695556607	-0.6687093257831894	0.5036809174243304	NA	YDR308C	SRB7	Subunit of the RNA polymerase II mediator complex; associates with core polymerase subunits to form the RNA polymerase II holoenzyme; essential for transcriptional regulation; target of the global repressor Tup1p
216_G0004810.mRNA.1	200.69570819509198	167.35439087197423	186.36122432279666	213.60421627008927	192.00388491498802	0.11584831253614	0.35205660945923134	0.32906160379742966	0.7421091252528627	NA	YDR309C	GIC2	Redundant rho-like GTPase Cdc42p effector; involved in initiation of budding and cellular polarization; interacts with Cdc42p via the Cdc42/Rac-interactive binding (CRIB) domain and with PI(4,5)P2 via a polybasic region; GIC2 has a paralog, GIC1, that arose from the whole genome duplication
216_G0004820.mRNA.1	629.8330750269937	601.1884656708613	670.9004075620679	605.4086350638441	626.8326458309418	0.05298312433215325	0.20872827153703516	0.25383779562775866	0.799620872820377	0.969154663541165	YDR310C	SUM1	Transcriptional repressor that regulates middle-sporulation genes; required for mitotic repression of middle sporulation-specific genes; also acts as general replication initiation factor; involved in telomere maintenance, chromatin silencing; regulated by pachytene checkpoint
216_G0004830.mRNA.1	98.9605565754601	166.06704940372828	129.3979821713003	133.35511844486237	131.94517664883776	-0.0075208218254235295	0.44111046757008654	-0.017049746896402027	0.9863969292438357	NA	YDR311W	TFB1	Subunit of TFIIH and nucleotide excision repair factor 3 complexes; required for nucleotide excision repair, target for transcriptional activators; relocalizes to the cytosol in response to hypoxia
216_G0004840.mRNA.1	60.11622595705521	70.80378075352756	103.37773575641927	112.11271019700818	86.60261316600256	0.7204136297441013	0.5074090562882346	1.4197886711246814	0.15566921409258078	NA	YDR312W	SSF2	Protein required for ribosomal large subunit maturation; functionally redundant with Ssf1p; member of the Brix family; SSF2 has a paralog, SSF1, that arose from the whole genome duplication
216_G0004850.mRNA.1	186.8227329742331	184.08982995917165	199.0197225786847	153.41739290116908	180.83741960331463	-0.06990263087720856	0.36386726306492156	-0.19211025000821924	0.8476558461120495	NA	YDR313C	PIB1	RING-type ubiquitin ligase of the endosomal and vacuolar membranes; binds phosphatidylinositol(3)-phosphate; contains a FYVE finger domain
216_G0004860.mRNA.1	95.2610965165644	52.78100019808418	87.90623788811162	118.01337915474545	88.49042843937642	0.46535446054453405	0.5371476032999141	0.8663437343584411	0.3863016895085294	NA	YDR314C	RAD34	Protein involved in nucleotide excision repair (NER); homologous to RAD4
216_G0004870.mRNA.1	4.624325073619631	83.67719543598712	42.898244089398474	47.20535166189818	44.60127906522585	0.03998077162882393	0.977586154857721	0.0408974405275234	0.9673776579051895	NA	YDR315C	IPK1	Inositol 1,3,4,5,6-pentakisphosphate 2-kinase; nuclear protein required for synthesis of 1,2,3,4,5,6-hexakisphosphate (phytate), which is integral to cell function; has 2 motifs conserved in other fungi; ipk1 gle1 double mutant is inviable; human IPPK can complement ipk1 null mutant
216_G0004880.mRNA.1	548.4449537312883	567.7175874964664	448.6734381809217	499.19659382457326	516.0081433083124	-0.23704183421566832	0.22533769447866225	-1.051940443271529	0.29282687504642835	0.8067141929464934	YDR316W	OMS1	Protein integral to the mitochondrial membrane; has a conserved methyltransferase motif and is predicted to be an RNA methyltransferase; multicopy suppressor of respiratory defects caused by OXA1 mutations
216_G0004890.mRNA.1	29.59568047116564	63.07973194405182	36.568994961454436	30.683478580233817	39.98197148922643	-0.4521977340439456	0.7688507443492241	-0.5881476182047504	0.5564332133316218	NA	YDR317W	HIM1	Protein of unknown function involved in DNA repair
216_G0004900.mRNA.1	73.06433616319018	57.930366071068	68.21524060117463	46.02521787035073	61.30879017644588	-0.19350017122710267	0.6102010120372977	-0.3171088992151249	0.7511609725102796	NA	YDR318W	MCM21	Component of the kinetochore sub-complex COMA; COMA (Ctf19p, Okp1p, Mcm21p, Ame1p) bridges kinetochore subunits in contact with centromeric DNA with subunits bound to microtubules during kinetochore assembly; involved in minichromosome maintenance; modified by sumoylation; orthologous to human centromere constitutive-associated network (CCAN) subunit CENP-O and fission yeast mal2
216_G0004910.mRNA.1	179.42381285644169	195.67590317338525	203.23922199731408	181.740603898308	190.01988548136225	0.040248232204000124	0.34909921801580673	0.11529167104057432	0.9082139398878982	NA	YDR320C	SWA2	Auxilin-like protein involved in vesicular transport; clathrin-binding protein required for uncoating of clathrin-coated vesicles
216_G0004920.mRNA.1	67.51514607484661	82.38985396774116	40.0852444769789	71.98816128439472	65.49460145099034	-0.4275718109235726	0.6058862102070834	-0.7056965544362439	0.4803768641602895	NA	YDR320C-A	DAD4	Essential subunit of the Dam1 complex (aka DASH complex); complex couples kinetochores to the force produced by MT depolymerization thereby aiding in chromosome segregation; is transferred to the kinetochore prior to mitosis
216_G0004930.mRNA.1	56.4167658981595	141.60756150705512	99.15823633778992	92.05043574070146	97.3082498709265	-0.04173598641281368	0.5491356082690276	-0.07600305968934136	0.9394166639611259	NA	YDR321W	ASP1	Cytosolic L-asparaginase, involved in asparagine catabolism; catalyzes hydrolysis of L-asparagine to aspartic acid and ammonia; important enzyme for the treatment of acute lymphoblastic leukemia; has low glutaminase activity and dependence; synthesized constitutively
216_G0004940.mRNA.1	175.72435279754598	146.75692738003895	109.70698488436331	89.69016815760655	130.4696083048887	-0.6913298344251136	0.4225458726383874	-1.6361059927255523	0.10181740621103927	NA	YDR322W	MRPL35	Mitochondrial ribosomal protein of the large subunit
216_G0004950.mRNA.1	517.9244082453987	383.62775753729477	398.0394451573694	467.332981452792	441.73114809821374	-0.06368964555514835	0.2603745887165055	-0.24460776248980773	0.8067601530283548	0.969154663541165	YDR322C-A	TIM11	Subunit e of mitochondrial F1F0-ATPase; ATPase is a large, evolutionarily conserved enzyme complex required for ATP synthesis; essential for the dimeric and oligomeric state of ATP synthase, which in turn determines the shape of inner membrane cristae
216_G0004960.mRNA.1	87.86217639877299	104.2746589279224	106.19073536883884	122.73391432093527	105.26537125411738	0.2528186072339551	0.4629926144516802	0.5460532184371167	0.5850293557685922	NA	YDR323C	PEP7	Adaptor protein involved in vesicle-mediated vacuolar protein sorting; multivalent adaptor protein; facilitates vesicle-mediated vacuolar protein sorting by ensuring high-fidelity vesicle docking and fusion, which are essential for targeting of vesicles to the endosome; required for vacuole inheritance
216_G0004970.mRNA.1	73.9892011779141	102.98731745967645	48.524243314237616	82.60936540832182	77.0275318400375	-0.43822715666338297	0.5660476533406784	-0.7741877456377934	0.438819773957311	NA	YDR324C	UTP4	Subunit of U3-containing 90S preribosome and SSU processome complexes; involved in production of 18S rRNA and assembly of small ribosomal subunit; member of t-Utp subcomplex involved with transcription of 35S rRNA transcript; Small Subunit processome is also known as SSU processome
216_G0004980.mRNA.1	51.79244082453987	86.25187837247903	88.60948779121652	97.95110469843873	81.15122792166854	0.4397610506950711	0.5429559142634451	0.809938779820891	0.41797536216628084	NA	YDR325W	YCG1	Subunit of the condensin complex; required for establishment and maintenance of chromosome condensation, chromosome segregation and chromatin binding by the complex; required for tRNA genes clustering at the nucleolus; required for replication slow zone breakage following Mec1p inactivation; transcription is cell cycle regulated, peaking in mitosis and declining in G1; protein is constitutively d…
216_G0004990.mRNA.1	450.40926217055204	352.73156229939184	488.75868265790064	561.7436847765883	463.4107979761082	0.38319988390164916	0.24924843338719166	1.5374214340852943	0.12419014086463652	0.6420502787365894	YDR326C	YSP2	Sterol-binding protein; has a probable role in retrograde transport of sterols from the plasma membrane to the ER; contains two StART-like domains that bind sterols and a GRAM domain; co-localizes to puncta in the cortical ER with Sip3p; one of six StART-like domain-containing proteins in yeast that may be involved in sterol transfer between intracellular membranes; conserved across eukaryotes
216_G0005000.mRNA.1	772.2622872944784	688.7276855115863	703.9531530079979	480.314453159814	661.3143947434692	-0.2996314757253926	0.23570491373504832	-1.2712143797825233	0.20365239225098689	0.7488265227731842	YDR328C	SKP1	Evolutionarily conserved kinetochore protein; part of multiple protein complexes, including the SCF ubiquitin ligase complex, the CBF3 complex that binds centromeric DNA, and the RAVE complex that regulates assembly of the V-ATPase; protein abundance increases in response to DNA replication stress
216_G0005010.mRNA.1	1151.4569433312881	1045.321272215716	1149.8135915765001	1089.2634895983006	1108.9638241804512	0.02729334030532444	0.16969347349589095	0.1608390690758377	0.8722201531360709	0.9794634377860777	YDR329C	PEX3	Peroxisomal membrane protein (PMP); required for proper localization and stability of PMPs; anchors peroxisome retention factor Inp1p at the peroxisomal membrane; interacts with Pex19p
216_G0005020.mRNA.1	516.0746782159508	793.0023444395086	733.4896489384034	591.2470295652747	658.4534252897844	0.02188662601304766	0.24841945629019369	0.08810350984538255	0.9297944067768659	0.9881469866006344	YDR330W	UBX5	UBX domain-containing protein that interacts with Cdc48p; ubiquitin regulatory X is also known as UBX
216_G0005030.mRNA.1	121.15731692883433	135.17085416582535	157.52797829549604	133.35511844486237	136.80281695875453	0.18629180360032152	0.4089294256570897	0.4555597907902516	0.648706562996092	NA	YDR331W	GPI8	ER membrane glycoprotein subunit of the GPI transamidase complex; adds glycosylphosphatidylinositol (GPI) anchors to newly synthesized proteins; human PIG-K protein is a functional homolog
216_G0005040.mRNA.1	386.5935761546012	235.58348868900987	226.44646879977554	194.72207560533	260.83640231217913	-0.5644249012184599	0.3398766753345516	-1.6606755984737058	0.09677861673352946	NA	YDR332W	IRC3	Double-stranded DNA-dependent helicase of the DExH/D-box family; required for maintenance of the mitochondrial (mt) genome; null mutant accumulates double-stranded breaks in mt DNA; localizes to the mt matrix
216_G0005050.mRNA.1	866.5985187963189	793.0023444395086	762.322894965704	724.6021480101371	786.6314765529171	-0.15862892398795495	0.1908735091079113	-0.8310683065939407	0.40593504271893516	0.8672758578800829	YDR333C	RQC1	Component of the ribosome quality control complex (RQC); RQC (Rqc1p-Rkr1p-Tae2p-Cdc48p-Npl4p-Ufd1p) is a ribosome-bound complex required for the degradation of polypeptides arising from stalled translation; required along with Rkr1p for recruitment of the Cdc48p-Npl4p-Ufd1p AAA ATPase complex to the RQC
216_G0005060.mRNA.1	2658.9869173312877	2852.7486936330374	2955.0560928467603	2585.673137280473	2763.1162102728895	0.00887673170049609	0.13602659497336667	0.06525732487999211	0.9479691196943834	0.9921560512707194	YDR334W	SWR1	Swi2/Snf2-related ATPase; structural component of the SWR1 complex, which exchanges histone variant H2AZ (Htz1p) for chromatin-bound histone H2A; relocalizes to the cytosol in response to hypoxia; chronological aging factor that mediates lifespan extension by dietary restriction
216_G0005070.mRNA.1	1435.3905028515335	1730.1869333225643	1678.6575187113797	1540.0745979694282	1596.0773882137264	0.02598838832558528	0.16134254856085106	0.16107585108452432	0.8720336599101293	0.9794634377860777	YDR335W	MSN5	Karyopherin; involved in nuclear import and export of proteins, including import of replication protein A and export of Far1p and transcription factors Swi5p, Swi6p, Msn2p, and Pho4p; required for re-export of mature tRNAs after their retrograde import from the cytoplasm; exportin-5 homolog
216_G0005080.mRNA.1	54.56703586871165	33.47087817439485	139.94673071787372	103.851773656176	82.95910460428905	1.4633676761315195	0.5491179834791382	2.664942180293964	0.007700156072831723	NA	YDR336W	MRX8	Protein that associates with mitochondrial ribosome; sumoylated under stress conditions in a genome wide study; YDR336W is not an essential gene
216_G0005090.mRNA.1	96.18596153128833	148.0442688482849	209.56847112525813	152.23725910962165	151.50899015361324	0.5758658886264159	0.42008631173771294	1.3708275479015517	0.17042872120681893	NA	YDR337W	MRPS28	Mitochondrial ribosomal protein of the small subunit
216_G0005100.mRNA.1	761.1639071177913	705.4631245987837	576.6649205460122	739.943887300254	695.8089598907103	-0.15924978722076427	0.2139377143829176	-0.7443745376083161	0.45664991879574995	0.8870070983432421	YDR338C	YDR338C	Putative protein of unknown function; member of the multi-drug and toxin extrusion (MATE) family of the multidrug/oligosaccharidyl-lipid/polysaccharide (MOP) exporter superfamily
216_G0005110.mRNA.1	320.9281601092024	271.6290497998966	298.8812088195795	348.1394685064991	309.8944718087944	0.1229387905887612	0.2864188698944037	0.4292272734477516	0.6677578368436987	0.9472302552435037	YDR339C	FCF1	Putative PINc domain nuclease; required for early cleavages of 35S pre-rRNA and maturation of 18S rRNA; component of the SSU (small subunit) processome involved in 40S ribosomal subunit biogenesis; copurifies with Faf1p
216_G0005120.mRNA.1	112.833531796319	204.68729345110694	208.16197131904832	295.03344788686366	205.17906111333448	0.6673147103854915	0.39396938382041496	1.6938237786763575	0.09029877417548461	NA	YDR341C	YDR341C	Arginyl-tRNA synthetase; the authentic, non-tagged protein is detected in highly purified mitochondria in high-throughput studies; YDR341C has a paralog, MSR1, that arose from the whole genome duplication
216_G0005130.mRNA.1	5796.129047274845	4712.957115248443	6083.81491176043	6773.967963482389	5841.717259441527	0.29005355528025273	0.13222376592222465	2.193656739824406	0.02826009603665048	0.42182247544839624	YDR342C	HXT7	High-affinity glucose transporter; member of the major facilitator superfamily, nearly identical to Hxt6p, expressed at high basal levels relative to other HXTs, expression repressed by high glucose levels; HXT7 has a paralog, HXT4, that arose from the whole genome duplication
216_G0005140.mRNA.1	1331.8056212024537	1298.927541460169	1004.9441115368921	1368.9551981950472	1251.1581180986404	-0.15102556087508393	0.186462357106588	-0.8099520097171825	0.4179677581085612	0.8714107630763686	YDR343C	HXT6	High-affinity glucose transporter; member of the major facilitator superfamily, nearly identical to Hxt7p, expressed at high basal levels relative to other HXTs, repression of expression by high glucose requires SNF3; HXT6 has a paralog, HXT1, that arose from the whole genome duplication
216_G0005150.mRNA.1	4.624325073619631	6.436707341229778	4.922749321734251	9.441070332379637	6.356213017240824	0.3716880454363078	1.7735427728397888	0.2095737701556318	0.8340003533831264	NA	216_G0005150	216_G0005150	NA
216_G0005160.mRNA.1	4.624325073619631	25.746829364919112	78.76398914774802	56.646421994277816	41.445391395141144	2.1907461118179605	0.8658792140823512	2.530082806225679	0.011403561008478842	NA	YDR345C	HXT3	Low affinity glucose transporter of the major facilitator superfamily; expression is induced in low or high glucose conditions; HXT3 has a paralog, HXT5, that arose from the whole genome duplication
216_G0005170.mRNA.1	680.7006508368097	575.4416363059421	577.3681704491172	508.6376641569529	585.5370304372054	-0.2097462525290247	0.2217307622187245	-0.9459501714160988	0.3441740018233266	0.8381519238771304	YDR346C	SVF1	Protein with a potential role in cell survival pathways; required for the diauxic growth shift; expression in mammalian cells increases survival under conditions inducing apoptosis; mutant has increased aneuploidy tolerance
216_G0005180.mRNA.1	441.1606120233128	395.2138307515084	585.8071692863758	480.314453159814	475.6240163052528	0.3512527416326083	0.24176366580242895	1.452876471188415	0.14625805479221918	0.6712561377787801	YDR347W	MRP1	Mitochondrial ribosomal protein of the small subunit; MRP1 exhibits genetic interactions with PET122, encoding a COX3-specific translational activator, and with PET123, encoding a small subunit mitochondrial ribosomal protein
216_G0005190.mRNA.1	405.0908764490797	308.96195237902936	260.9057140519153	286.7725113460314	315.4327635565139	-0.3866146512201648	0.2897990385425841	-1.334078446790134	0.18217814861664777	0.7180187273033637	YDR348C	PAL1	Protein of unknown function thought to be involved in endocytosis; physically interacts with Ede1p and is found at endocytic sites at cell periphery during early stages of endocytosis; green fluorescent protein (GFP)-fusion protein localizes to bud neck; potential Cdc28p substrate; similar to S. pombe Pal1 protein; relocalizes from bud neck to cytoplasm upon DNA replication stress; PAL1 has a par…
216_G0005200.mRNA.1	477.2303475975459	481.4657091239874	367.09644942075414	380.00308087828034	426.44889675514196	-0.3602530356604204	0.2412838444533097	-1.4930673724826702	0.13541955216650264	0.6542477835926841	YDR349C	YPS7	Putative GPI-anchored aspartic protease; member of the yapsin family of proteases involved in cell wall growth and maintenance; located in the cytoplasm and endoplasmic reticulum
216_G0005210.mRNA.1	431.9119618760735	426.1100259894113	447.9701882778168	427.20843254017853	433.30015217087004	0.029094396124982977	0.23987712372322653	0.12128874847837715	0.9034623316374522	0.9836009132954584	YDR350C	ATP22	Specific translational activator for the mitochondrial ATP6 mRNA; Atp6p encodes a subunit of F1F0 ATP synthase; localized to the mitochondrial inner membrane
216_G0005220.mRNA.1	1101.514232536196	1062.0567113029133	893.830626846319	646.713317768005	926.0287221133583	-0.4866381293039094	0.203811569504996	-2.3876864816154635	0.016954798642182092	0.3461957947750556	YDR351W	SBE2	Protein required for bud growth; involved in transport of cell wall components from the Golgi to the cell surface; SBE2 has a paralog, SBE22, that arose from the whole genome duplication
216_G0005230.mRNA.1	312.60437497668704	351.44422083114586	320.6819558158312	344.5990671318567	332.3324046888802	0.0029089535012126843	0.2721965866630804	0.010686958043354637	0.9914732034846637	0.9988027117077063	YDR352W	YPQ2	Putative vacuolar membrane transporter for cationic amino acids; likely contributes to amino acid homeostasis by exporting cationic amino acids from the vacuole; member of the PQ-loop family, with seven transmembrane domains; mutant phenotype is functionally complemented by rat PQLC2 vacuolar transporter
216_G0005240.mRNA.1	426.36277178772997	325.69739146622675	428.98244089398474	385.90374983601765	391.7365884959898	0.11437145447141768	0.26620560350532185	0.4296357888992792	0.667460598993618	0.9472302552435037	YDR353W	TRR1	Cytoplasmic thioredoxin reductase; key regulatory enzyme that determines the redox state of the thioredoxin system, which acts as a disulfide reductase system and protects cells against both oxidative and reductive stress; protein abundance increases in response to DNA replication stress; TRR1 has a paralog, TRR2, that arose from the whole genome duplication
216_G0005250.mRNA.1	131.33083209079751	248.45690337146942	239.80821695876853	169.93926598283346	197.38380460096724	0.1186032660757122	0.40414139586299697	0.29346972938134364	0.7691631338666944	NA	YDR354W	TRP4	Anthranilate phosphoribosyl transferase; transferase of the tryptophan biosynthetic pathway; catalyzes the phosphoribosylation of anthranilate; subject to the general control system of amino acid biosynthesis
216_G0005260.mRNA.1	488.328727774233	254.8936107126992	386.08419680458627	380.00308087828034	377.3274040424497	0.03936780888176039	0.3183030843310034	0.12368026205118957	0.9015684402544667	0.9836009132954584	YDR356W	SPC110	Inner plaque spindle pole body (SPB) component; ortholog of human kendrin; gamma-tubulin small complex (gamma-TuSC) receptor that interacts with Spc98p to recruit the complex to the nuclear side of the SPB, connecting nuclear microtubules to the SPB; promotes gamma-TuSC assembly and oligomerization to initiate microtubule nucleation; interacts with Tub4p-complex and calmodulin; phosphorylated by …
216_G0005270.mRNA.1	36.06973557423312	64.36707341229778	55.556742345286544	35.40401374642364	47.84939126956027	-0.12987800226325408	0.7064743914565428	-0.18383964632530242	0.8541392528959812	NA	YDR357C	CNL1	Subunit of the BLOC-1 complex involved in endosomal maturation; interacts with Msb3p; null mutant is sensitive to drug inducing secretion of vacuolar cargo; green fluorescent protein (GFP)-fusion protein localizes to the cytoplasm
216_G0005280.mRNA.1	1317.007780966871	1189.503516659263	1159.6590902199687	1240.3206149163748	1226.6227506906193	-0.06420491302269445	0.1650420361816897	-0.3890215760063287	0.6972601857433138	0.9554985963397555	YDR358W	GGA1	Golgi-localized protein with homology to gamma-adaptin; interacts with and regulates Arf1p and Arf2p in a GTP-dependent manner in order to facilitate traffic through the late Golgi; GGA1 has a paralog, GGA2, that arose from the whole genome duplication
216_G0005290.mRNA.1	417.11412164049074	269.0543668634047	206.75547151283854	269.0705044728196	290.4986161223884	-0.5350459502939607	0.3262332550404276	-1.6400717646876821	0.10099024635519556	0.614296543637321	YDR359C	EAF1	Component of the NuA4 histone acetyltransferase complex; acts as a platform for assembly of NuA4 subunits into the native complex; required for initiation of pre-meiotic DNA replication, likely due to its requirement for expression of IME1
216_G0005300.mRNA.1	423.5881767435582	366.8923184500973	447.26693837471197	402.425622917682	410.0432641215124	0.10408510025608189	0.2517736463808981	0.4134074465387683	0.6793081197728621	0.9489912068618805	YDR361C	BCP1	Essential protein involved in nuclear export of Mss4p; Mss4p is a lipid kinase that generates phosphatidylinositol 4,5-biphosphate and plays a role in actin cytoskeleton organization and vesicular transport
216_G0005310.mRNA.1	837.0028383251532	997.6896378906156	792.5626407992144	925.2248925732043	888.1200023970468	-0.09532478866178186	0.1945748509663699	-0.48991320403610483	0.6241953191122684	0.9339345580672228	216_G0005310	216_G0005310	NA
216_G0005320.mRNA.1	498.50224293619624	517.5112702348741	550.6446741311312	474.4137842020767	510.26799287606957	0.015157289338099874	0.22895992651763758	0.06620062108087833	0.9472181023101034	0.9917741725264627	YDR363W	ESC2	Sumo-like domain protein; prevents accumulation of toxic intermediates during replication-associated recombinational repair; roles in silencing, lifespan, chromatid cohesion and the intra-S-phase DNA damage checkpoint; RENi family member
216_G0005330.mRNA.1	108.20920672269936	176.36578114969592	113.92648430299266	208.88368110389945	151.84628831982184	0.1798398230950171	0.4515046017479718	0.39831227056995316	0.6904000165881267	NA	YDR363W-A	SEM1	19S proteasome regulatory particle lid subcomplex component; role in Ub-dependent proteolysis and proteasome stability; involved in TREX-2 mediated mRNA export, and in the prevention of transcription-associated genome instability; ubiquitinated by Nedd4-like E3-ligase, Rsp5p; human ortholog DSS1, a BRCA1 binding protein implicated in cancer, complements the yeast null; drives trinucleotide repeat…
216_G0005340.mRNA.1	116.5329918552147	137.74553710231726	119.55248352783181	169.93926598283346	135.94256961704932	0.1841998047310467	0.4236498333277226	0.43479258160962225	0.6637129900790508	NA	YDR364C	CDC40	Pre-mRNA splicing factor; important for catalytic step II of pre-mRNA splicing and plays a role in cell cycle progression, particularly at the G1/S phase transition; required for DNA synthesis during mitosis and meiosis; has WD repeats; thermosensitivity of the cdc40 null mutant is functionally complemented by a chimeric construct containing the N-terminal 156 amino acids of yeast Cdc40p fused to…
216_G0005350.mRNA.1	142.42921226748464	83.67719543598712	71.02824021359419	94.41070332379635	97.88633781021558	-0.4602231447599782	0.5096728593644029	-0.9029775400124467	0.36653781531781976	NA	YDR365C	ESF1	Nucleolar protein involved in pre-rRNA processing; depletion causes severely decreased 18S rRNA levels
216_G0005360.mRNA.1	242.31463385766867	109.42402480090622	149.0889794582373	185.28100527295035	171.52716084744063	-0.08154552673602283	0.4374034384689077	-0.18643092295173944	0.8521068444821289	NA	YDR367W	KEI1	Component of inositol phosphorylceramide (IPC) synthase; forms a complex with Aur1p and regulates its activity; required for IPC synthase complex localization to the Golgi; post-translationally processed by Kex2p; KEI1 is an essential gene
216_G0005370.mRNA.1	662.2033505423311	637.2340267817481	502.1204308168936	706.9001411369253	627.1144873194745	-0.10809241960898872	0.23213777595908347	-0.465639076459667	0.6414738675032805	0.9430018442042036	YDR368W	YPR1	NADPH-dependent aldo-keto reductase; reduces multiple substrates including 2-methylbutyraldehyde and D,L-glyceraldehyde, expression is induced by osmotic and oxidative stress; functionally redundant with other aldo-keto reductases; protein abundance increases in response to DNA replication stress; YPR1 has a paralog, GCY1, that arose from the whole genome duplication; human homolog AKR1B1 can com…
216_G0005380.mRNA.1	380.1195210515337	475.02900178275763	465.5514358554392	483.85485453445636	451.13870330604675	0.15267906053213554	0.24608853417739068	0.6204233002667171	0.5349791361965104	0.9208246098891208	YDR369C	XRS2	Protein required for DNA repair; component of the Mre11 complex, which is involved in double strand breaks, meiotic recombination, telomere maintenance, and checkpoint signaling
216_G0005390.mRNA.1	135.95515716441716	106.84934186441431	158.23122819860092	127.45444948712509	132.12254417863937	0.2347358325411936	0.42337435328402806	0.5544403687195407	0.5792775051876866	NA	YDR370C	DXO1	mRNA 5'-end-capping quality-control protein; has distributive, 5'-3' exoRNase activity; similar to Rai1p;
216_G0005400.mRNA.1	359.7724907276073	209.83665932409076	232.7757179277196	287.9526451375789	272.5843782792491	-0.13620244692560493	0.3423086790026767	-0.39789364185107295	0.6907085870053108	0.952731667192886	YDR371W	CTS2	Putative chitinase; functionally complements A. gossypii cts2 mutant sporulation defect
216_G0005410.mRNA.1	581.7400942613496	558.7061972187447	402.2589445759988	413.0468270416091	488.93801577442554	-0.485001495401352	0.22810205035708964	-2.1262478554756123	0.033482627333921884	0.45389105186689954	YDR372C	VPS74	Golgi phosphatidylinositol-4-kinase effector and PtdIns4P sensor; interacts with the cytosolic domains of cis and medial glycosyltransferases, and in the PtdIns4P-bound state mediates the targeting of these enzymes to the Golgi; interacts with the catalytic domain of Sac1p, the major cellular PtdIns4P phosphatase, to direct dephosphosphorylation of the Golgi pool of PtdIns4P; tetramerization requ…
216_G0005420.mRNA.1	183.1232729153374	227.85943987953414	213.0847206407826	181.740603898308	201.45200933349054	-0.05309817187720028	0.34770244019712243	-0.15271153071890267	0.8786257672291639	NA	YDR373W	FRQ1	N-myristoylated calcium-binding protein; may have a role in intracellular signaling through its regulation of the phosphatidylinositol 4-kinase Pik1p; member of the recoverin/frequenin branch of the EF-hand superfamily; human NCS1 functionally complements the heat sensitivity of a frq1 ts mutant
216_G0005430.mRNA.1	353.2984356245398	114.57339067389005	118.14598372162203	148.69685773497926	183.6786669387578	-0.8179679609488556	0.4793207584566312	-1.7065147847604958	0.0879122759792466	NA	YDR374C	PHO92	Posttranscriptional regulator of phosphate metabolism; facilitates PHO4 mRNA degradation by interacting with Pop2p; regulates PHO4 mRNA stability by binding to PHO4's 3'UTR in a phosphate-dependent manner; contains highly conserved YTH (YT521-B Homology) domain that exhibits RNA-binding activity; human homolog YTHDF2 can complement yeast null mutant
216_G0005440.mRNA.1	36.99460058895705	52.78100019808418	33.75599534903486	76.70869645058454	50.06007314666516	0.2931280543526725	0.7110291459676167	0.4122588448238137	0.6801497102949807	NA	YDR374W-A	WIP1	Kinetochore localized protein of unknown function; interacts with Cnn1p (CENP-T); orthologous to human centromere constitutive-associated network (CCAN) subunit CENP-W and fission yeast new1
216_G0005450.mRNA.1	320.00329509447846	423.5353430529194	372.7224486455933	376.462679503638	373.1809415741573	0.013562378414395795	0.2702837909111343	0.050178289895508106	0.9599803119096588	0.9957637962063306	YDR375C	BCS1	Protein translocase and chaperone required for Complex III assembly; member of the AAA ATPase family; forms a homo-oligomeric complex in the mitochondrial inner membrane that translocates the C-terminal domain of Rip1p from the matrix across the inner membrane and delivers it to an assembly intermediate of respiratory Complex III; also required for assembly of the Qcr10p subunit; mutation is func…
216_G0005460.mRNA.1	516.9995432306747	290.939171823586	312.94620688167737	323.3566588840025	361.0603952049851	-0.3487744574119076	0.31200988374955	-1.117831439249753	0.2636389912762708	0.784584388933505	YDR376W	ARH1	Oxidoreductase of the mitochondrial inner membrane; involved in cytoplasmic and mitochondrial iron homeostasis and required for activity of Fe-S cluster-containing enzymes; one of the few mitochondrial proteins essential for viability
216_G0005470.mRNA.1	873.9974389141103	713.1871734082594	440.23443934366304	645.5331839764576	668.2380589106226	-0.5532756295264213	0.24025107237965845	-2.3029059726822094	0.02128413404367857	0.38773846878452195	YDR377W	ATP17	Subunit f of the F0 sector of mitochondrial F1F0 ATP synthase; F1F0 ATP synthase is a large, evolutionarily conserved enzyme complex required for ATP synthesis
216_G0005480.mRNA.1	621.5092898944785	469.8796359097738	548.5349244218165	400.0653553345871	509.99730139016395	-0.20083852576138325	0.2587720802316868	-0.7761213094610755	0.43767736271318064	0.878110575028677	YDR379W	RGA2	GTPase-activating protein for polarity-establishment protein Cdc42p; implicated in control of septin organization, pheromone response, and haploid invasive growth; regulated by Pho85p and Cdc28p; RGA2 has a paralog, RGA1, that arose from the whole genome duplication
216_G0005490.mRNA.1	43.468655692024534	15.448097618951467	4.922749321734251	20.062274456306728	20.975444272254244	-1.2719398219900393	1.1269046690537299	-1.128702238014593	0.25902346488434946	NA	YDR379C-A	SDH6	Mitochondrial protein involved in assembly of succinate dehydrogenase; has a role in maturation of the Sdh2p subunit; member of the LYR protein family; mutations in human ortholog SDHAF1 are associated with infantile leukoencephalopathy
216_G0005500.mRNA.1	172.02489273865027	265.19234245866687	109.00373498125842	199.4426107715198	186.41589523752384	-0.5081297896473509	0.41529501798280183	-1.2235393338342275	0.22112605724790146	NA	YDR380W	ARO10	Phenylpyruvate decarboxylase; catalyzes decarboxylation of phenylpyruvate to phenylacetaldehyde, which is the first specific step in the Ehrlich pathway; involved in protein N-terminal Met and Ala catabolism
216_G0005510.mRNA.1	2648.8134021693245	2579.832302364895	2677.9756310234325	2165.545507489579	2518.0417107618077	-0.10905538101129363	0.14673119307689095	-0.7432324288002332	0.45734097314690403	0.8872731885674573	YDR381W	YRA1	Nuclear polyadenylated RNA-binding protein; required for export of poly(A)+ mRNA from the nucleus; proposed to couple mRNA export with 3' end processing via its interactions with Mex67p and Pcf11p; interacts with DBP2; inhibits the helicase activity of Dbp2; functionally redundant with Yra2p, another REF family member
216_G0005520.mRNA.1	216.41841344539873	193.10122023689334	214.49122044699237	225.4055541855638	212.35410207871206	0.1011259202032687	0.33122548179209726	0.30530839492217315	0.7601312827639155	NA	216_G0005520	216_G0005520	NA
216_G0005530.mRNA.1	271.9103143288343	276.77841567288044	424.0596915722505	434.28923528946325	351.75941421585713	0.6455285253615407	0.26302502230199537	2.454247583411928	0.014117974171496565	0.3095531652233509	YDR382W	RPP2B	Ribosomal protein P2 beta; a component of the ribosomal stalk, which is involved in the interaction between translational elongation factors and the ribosome; free (non-ribosomal) P2 stimulates the phosphorylation of the eIF2 alpha subunit (Sui2p) by Gcn2p; regulates the accumulation of P1 (Rpp1Ap and Rpp1Bp) in the cytoplasm
216_G0005540.mRNA.1	37.919465603680976	43.76960992036249	40.0852444769789	30.683478580233817	38.114449645314046	-0.2006138072794125	0.7522913143951911	-0.266670375479075	0.789722965092915	NA	YDR383C	NKP1	Central kinetochore protein and subunit of the Ctf19 complex; mutants have elevated rates of chromosome loss; orthologous to fission yeast kinetochore protein fta4
216_G0005550.mRNA.1	578.9654992171778	449.2821724178385	509.1529298479425	647.8934515595525	546.3235132606278	0.16549806441183337	0.24341282078516663	0.6799069329133656	0.4965633915309065	0.9005479812523932	YDR384C	ATO3	Plasma membrane protein, putative ammonium transporter; regulation pattern suggests a possible role in export of ammonia from the cell; phosphorylated in mitochondria; member of the TC 9.B.33 YaaH family of putative transporters
216_G0005560.mRNA.1	615.035234791411	713.1871734082594	920.554123164305	892.1811464098756	785.2394194434628	0.45058029805854155	0.19447676975645004	2.316884935012129	0.02051000062694153	0.38334448180900627	YDR385W	EFT1	Elongation factor 2 (EF-2), also encoded by EFT2; catalyzes ribosomal translocation during protein synthesis; contains diphthamide, the unique posttranslationally modified histidine residue specifically ADP-ribosylated by diphtheria toxin; EFT1 has a paralog, EFT2, that arose from the whole genome duplication
216_G0005570.mRNA.1	248.78868896073615	270.3417083316507	163.85722742344007	188.8214066475927	217.9522578408549	-0.5595585686754463	0.3294224575474201	-1.6986048032104741	0.08939367084456944	NA	YDR386W	MUS81	Subunit of structure-specific Mms4p-Mus81p endonuclease; cleaves branched DNA; involved in DNA repair, replication fork stability, and joint molecule formation/resolution during meiotic recombination; promotes template switching during break-induced replication (BIR), causing non-reciprocal translocations (NRTs); helix-hairpin-helix protein; phosphorylation of non-catalytic subunit Mms4p by Cdc28…
216_G0005580.mRNA.1	162.776242591411	281.92778154586426	228.55621850909023	230.12608935175362	225.84658299952977	0.04958338207362888	0.3612247028346261	0.1372646490800184	0.8908216118474259	NA	YDR387C	CIN10	Putative transporter; member of the sugar porter family; non-essential gene; overexpression results in elevated colony sectoring, an indicator of chromosomal instability
216_G0005590.mRNA.1	1084.8666622711655	1340.1224684440397	910.0053746177315	1174.2331225897171	1127.3069069806634	-0.21951557569285607	0.19451852475876844	-1.1285073026596704	0.25910573453496416	0.7825886504009979	YDR388W	RVS167	Calmodulin-binding actin-associated protein; roles in endocytic membrane tabulation and constriction, and exocytosis; N-BAR domain protein that interacts with Rvs161p to regulate actin cytoskeleton, endocytosis, and viability following starvation or osmotic stress; recruited to bud tips by Gyl1p and Gyp5p during polarized growth; homolog of mammalian amphiphysin
216_G0005600.mRNA.1	967.4088054012268	876.6795398754957	722.2376504887251	784.7889713790572	837.7787417861261	-0.2931344393284294	0.18826364578147345	-1.557042190018377	0.11946046889984328	0.6360901486174357	YDR389W	SAC7	GTPase activating protein (GAP) for Rho1p; regulator of a Tor2p-mediated, Rho1p GTPase switch that controls organization of the actin cytoskeleton; negative regulator of the RHO1-PKC1-MAPK cell integrity (CWI) and membrane fluidity homeostasis signaling pathways; potential Cdc28p substrate; SAC7 has a paralog, BAG7, that arose from the whole genome duplication
216_G0005610.mRNA.1	459.65791231779133	593.4644168613855	597.762417639159	492.11579107528854	535.7501344734061	0.05393775150169056	0.24124811647464106	0.22357791758080012	0.8230857479370745	0.971682369676878	YDR390C	UBA2	Subunit of heterodimeric nuclear SUMO activating enzyme E1 with Aos1p; activates Smt3p (SUMO) before its conjugation to proteins (sumoylation), which may play a role in protein targeting; essential for viability
216_G0005620.mRNA.1	393.0676312576686	396.5011722197543	273.56421230780336	346.95933471495164	352.52308762504447	-0.35117241683117556	0.2725609590700881	-1.2884178938513084	0.19760053316887763	0.739809872461267	YDR391C	YDR391C	Putative protein of unknown function; possibly involved in zinc homeostasis; Bdf1p-dependent transcription induced by salt stress; green fluorescent protein (GFP)-fusion protein localizes to both the cytoplasm and the nucleus
216_G0005630.mRNA.1	639.081725174233	670.7049049561429	730.6766493259838	568.8244875258731	652.3219417455582	-0.00806107472791866	0.21804387948061155	-0.03696996561939933	0.970508953325904	0.9967515092517923	YDR392W	SPT3	Subunit of the SAGA and SAGA-like transcriptional regulatory complexes; interacts with Spt15p to activate transcription of some RNA polymerase II-dependent genes, also functions to inhibit transcription at some promoters; relocalizes to the cytosol in response to hypoxia
216_G0005640.mRNA.1	145.20380731165642	133.8835126975794	207.45872141594344	130.99485086176745	154.38522307173668	0.28306690991149813	0.40933201646762796	0.6915337636040607	0.48923017026177107	NA	YDR393W	SHE9	Protein required for normal mitochondrial morphology; mitochondrial inner membrane protein; may be involved in fission of the inner membrane; forms a homo-oligomeric complex
216_G0005650.mRNA.1	1288.3369655104293	1323.3870293568423	1412.82905533773	1274.544494871251	1324.7743862690631	0.04248767978237661	0.160010803185737	0.26553007007319285	0.7906011483897192	0.969154663541165	YDR394W	RPT3	ATPase of the 19S regulatory particle of the 26S proteasome; one of ATPases of the regulatory particle; involved in the degradation of ubiquitinated substrates; substrate of N-acetyltransferase B
216_G0005660.mRNA.1	310.7546449472392	467.3049529732819	308.726707463048	291.49304651222127	344.5698379739476	-0.37033044451968633	0.29428565651545174	-1.2584046701584377	0.208245443798155	0.7536144597590385	YDR395W	SXM1	Nuclear transport factor (karyopherin); involved in protein transport between the cytoplasm and nucleoplasm; similar to Nmd5p, Cse1p, Lph2p, and the human cellular apoptosis susceptibility protein, CAS1
216_G0005670.mRNA.1	66.59028106012269	83.67719543598712	118.14598372162203	160.49819565045382	107.22791396704642	0.8908137427027315	0.47212114515227555	1.8868329704135853	0.05918279501255962	NA	216_G0005670	216_G0005670	NA
216_G0005680.mRNA.1	95.2610965165644	72.09112222177352	135.72723129924435	123.91404811248273	106.74837453751624	0.630793531489009	0.4648525381207696	1.3569755562464576	0.17478897744957475	NA	YDR398W	UTP5	Subunit of U3-containing Small Subunit (SSU) processome complex; involved in production of 18S rRNA and assembly of small ribosomal subunit
216_G0005690.mRNA.1	55.49190088343557	39.907585515624625	2.812999612419572	15.341739290116909	28.38855632539917	-2.44825122835824	1.001839650027212	-2.4437555733512246	0.014535270464543	NA	YDR399W	HPT1	Dimeric hypoxanthine-guanine phosphoribosyltransferase; catalyzes the transfer of the phosphoribosyl portion of 5-phosphoribosyl-alpha-1-pyrophosphate to a purine base (either guanine or hypoxanthine) to form pyrophosphate and a purine nucleotide (either guanosine monophosphate or inosine monophosphate); mutations in the human homolog HPRT1 can cause Lesch-Nyhan syndrome and Kelley-Seegmiller syn…
216_G0005700.mRNA.1	77.6886612368098	7.724048809475733	52.04049282976208	59.006689577372725	49.114973113355084	0.36436126023191706	0.8771125808453722	0.41540991223810864	0.6778418516174902	NA	YDR400W	URH1	Uridine nucleosidase (uridine-cytidine N-ribohydrolase); cleaves N-glycosidic bonds in nucleosides; involved in the pyrimidine salvage and nicotinamide riboside salvage pathways
216_G0005710.mRNA.1	45.31838572147238	34.7582196426408	99.8614862408948	55.46628820273036	58.851094951934584	0.9582948234698939	0.6429122041538463	1.490553169279359	0.1360788472721592	NA	YDR402C	DIT2	N-formyltyrosine oxidase; sporulation-specific microsomal enzyme involved in the production of N,N-bisformyl dityrosine required for spore wall maturation, homologous to cytochrome P-450s; SWAT-GFP and mCherry fusion proteins localize to the endoplasmic reticulum and vacuole respectively
216_G0005720.mRNA.1	12.948110206134967	0	92.12573730674099	25.962943414044	32.75919773172999	3.139268475813246	1.1242951607884486	2.7922102534104405	0.005234932818655015	NA	YDR403W	DIT1	Sporulation-specific enzyme required for spore wall maturation; involved in the production of a soluble LL-dityrosine-containing precursor of the spore wall; transcripts accumulate at the time of prospore enclosure
216_G0005730.mRNA.1	468.90656246503056	562.5682216234826	502.8236807199985	472.0535166189818	501.58799535687336	-0.0788074594272307	0.23338148425426308	-0.3376765713828952	0.7356069320764123	0.9610243713728255	YDR404C	RPB7	RNA polymerase II subunit B16; forms dissociable heterodimer with Rpb4p; Rpb4/7 dissociates from RNAPII as Ser2 CTD phosphorylation increases; Rpb4/7 regulates cellular lifespan via mRNA decay process; involved in recruitment of 3'-end processing factors to transcribing RNA polymerase II complex, export of mRNA to cytoplasm under stress conditions; also involved in translation initiation
216_G0005740.mRNA.1	673.3017307190182	624.3606120992885	689.1849050427951	678.5769301397863	666.356044500222	0.07533490439255246	0.20203214277496498	0.37288573668430974	0.7092334881519553	0.9593870285697791	YDR405W	MRP20	Mitochondrial ribosomal protein of the large subunit
216_G0005750.mRNA.1	40.69406064785275	57.930366071068	28.12999612419572	59.006689577372725	46.4402781051223	-0.18622199158022082	0.7242663560291729	-0.2571181030707989	0.7970876029994991	NA	216_G0005750	216_G0005750	NA
216_G0005760.mRNA.1	8039.8515729950905	8356.133470384499	7749.813932215921	8284.53921666313	8107.58454806466	-0.032322866187408	0.10787301527732526	-0.29963810786516704	0.7644532131027253	0.9626011359439597	YDR406W	PDR15	Plasma membrane ATP binding cassette (ABC) transporter; multidrug transporter and general stress response factor implicated in cellular detoxification; regulated by Pdr1p, Pdr3p and Pdr8p; promoter contains a PDR responsive element; PDR15 has a paralog, PDR5, that arose from the whole genome duplication
216_G0005770.mRNA.1	494.8027828773005	608.912514480337	632.2216628912988	518.0787344893325	563.5039236845672	0.06379237661561295	0.233116460319551	0.2736502455818338	0.7843534168678973	0.9674916834367292	YDR407C	TRS120	Component of transport protein particle (TRAPP) complex II; TRAPPII is a multimeric guanine nucleotide-exchange factor for the GTPase Ypt1p, regulating intra-Golgi and endosome-Golgi traffic
216_G0005780.mRNA.1	223.81733356319015	293.5138547600779	287.6292103699012	328.07719405019236	283.2593981858404	0.25251146327520235	0.30384350751823014	0.8310576235039416	0.4059410774901182	0.8672758578800829	YDR408C	ADE8	Phosphoribosyl-glycinamide transformylase; catalyzes a step in the 'de novo' purine nucleotide biosynthetic pathway
216_G0005790.mRNA.1	991.4552957840489	832.9099299551333	955.7166183195496	724.6021480101371	876.1709980172172	-0.11713910482045323	0.20751649516679327	-0.5644809330761953	0.5724268727469579	0.9290624574983607	YDR409W	SIZ1	SUMO E3 ligase; promotes attachment of small ubiquitin-related modifier sumo (Smt3p) to primarily cytoplasmic proteins; regulates Rsp5p ubiquitin ligase activity and is in turn itself regulated by Rsp5p; required for sumoylation of septins and histone H3 variant Cse4p, a prerequisite for STUbL-mediated Ub-dependent degradation; localizes to the septin ring; acts as an adapter between E2, Ubc9p an…
216_G0005800.mRNA.1	123.93191197300611	270.3417083316507	130.8044819775101	186.46113906449781	177.8848103366662	-0.31226397616272783	0.43862272993779033	-0.711919275608485	0.47651476518020164	NA	YDR410C	STE14	Farnesyl cysteine-carboxyl methyltransferase; mediates the carboxyl methylation step during C-terminal CAAX motif processing of a-factor and RAS proteins in the endoplasmic reticulum, localizes to the ER membrane
216_G0005810.mRNA.1	413.414661581595	346.29485495816203	332.6372041686144	345.7792009234042	359.5314804079439	-0.16563883047779318	0.2659135593861493	-0.6229047922947732	0.5333470886333536	0.9204795838306787	YDR411C	DFM1	Endoplasmic reticulum (ER) localized protein; involved in ER-associated protein degradation (ERAD), ER stress, and homeostasis; interacts with components of ERAD-L and ERAD-C and Cdc48p; derlin-like family member similar to Der1p
216_G0005820.mRNA.1	235.84057875460118	263.9050009904209	206.75547151283854	187.64127285604528	223.53558102847649	-0.33872129910461257	0.3247279054115469	-1.0430926737735429	0.2969053734715998	NA	YDR412W	RRP17	Component of the pre-60S pre-ribosomal particle; required for cell viability under standard (aerobic) conditions but not under anaerobic conditions; exonuclease required for 5' end processing of pre-60S ribosomal RNA
216_G0005830.mRNA.1	42.543790677300606	74.66580515826543	49.9307431204474	60.18682336892018	56.831790581233406	-0.08682200814924303	0.6420907240447088	-0.13521766457289236	0.8924397810489768	NA	YDR414C	ERD1	Predicted membrane protein required for lumenal ER protein retention; mutants secrete the endogenous ER protein, BiP (Kar2p)
216_G0005840.mRNA.1	167.40056766503065	162.2050249989904	217.30422005941193	188.8214066475927	183.9328048427564	0.3027728414015653	0.35486670710305646	0.8532015975047142	0.3935475176458084	NA	YDR415C	YDR415C	Putative aminopeptidase; SWAT-GFP fusion protein localizes to the endoplasmic reticulum and vacuole, while mCherry fusion localizes to the vacuole
216_G0005850.mRNA.1	308.90491491779136	366.8923184500973	332.6372041686144	276.1513072221044	321.14643618965187	-0.14624789984758238	0.28447551497598395	-0.5140966169265181	0.60718444257846	0.933069570794261	YDR416W	SYF1	Member of the NineTeen Complex (NTC); that contains Prp19p and stabilizes U6 snRNA in catalytic forms of the spliceosome containing U2, U5, and U6 snRNAs; null mutant has splicing defect and arrests in G2/M; relocalizes to the cytosol in response to hypoxia; homologs in human and C. elegans
216_G0005860.mRNA.1	148.90326737055213	121.01009801511982	136.43048120234926	125.09418190403018	132.85950712301286	-0.04656084518959455	0.4155131173415721	-0.11205625826565485	0.9107787997644271	NA	YDR418W	RPL12B	Ribosomal 60S subunit protein L12B; rpl12a rpl12b double mutant exhibits slow growth and slow translation; homologous to mammalian ribosomal protein L12 and bacterial L11; RPL12B has a paralog, RPL12A, that arose from the whole genome duplication
216_G0005870.mRNA.1	135.03029214969322	69.5164392852816	116.03623401230735	89.69016815760655	102.56828340122217	0.005286778521529506	0.5115429112021121	0.010334965856736667	0.9917540371007172	NA	YDR419W	RAD30	DNA polymerase eta; involved in translesion synthesis during post-replication repair; catalyzes the synthesis of DNA opposite cyclobutane pyrimidine dimers and other lesions; involved in formation of post-replicative damage-induced genome-wide cohesion; may also have a role in protection against mitochondrial mutagenesis; mutations in human pol eta are responsible for XPV
216_G0005880.mRNA.1	619.6595598650306	753.094758923884	581.5876698677465	510.9979317400478	616.3349800991772	-0.3259883314863952	0.2200549283116172	-1.481395277022685	0.13850127255749264	0.6600252070344165	YDR420W	HKR1	Mucin family member that functions as an osmosensor in the HOG pathway; large, highly glycosylated protein that functions redundantly with Msb2p in Sho1p-mediated osmostresss induction of the HOG signaling pathway; cytoplasmic domain interacts with Ahk1p a scaffold protein that prevents cross talk with the Kss1p MAPK of the filamentous growth pathway; mutant displays defects in beta-1,3 glucan sy…
216_G0005890.mRNA.1	532.7222484809815	516.2239287666282	547.8316745187117	518.0787344893325	528.7141465639135	0.023586195709642568	0.2211507994535992	0.106652093358547	0.9150649897047786	0.9845486054907142	YDR421W	ARO80	Zinc finger transcriptional activator of the Zn2Cys6 family; activates transcription of aromatic amino acid catabolic genes in the presence of aromatic amino acids
216_G0005900.mRNA.1	701.97254617546	691.3023684480781	549.9414242280263	619.5702405624136	640.6966448534945	-0.25440985904214586	0.2073421745900581	-1.227004875130429	0.21982075858914055	0.7598190343768194	YDR422C	SIP1	Alternate beta-subunit of the Snf1p kinase complex; may confer substrate specificity; vacuolar protein containing KIS (Kinase-Interacting Sequence) and ASC (Association with Snf1 kinase Complex) domains involved in protein interactions
216_G0005910.mRNA.1	72.13947114846624	180.2278055544338	238.40171715255872	205.3432797292571	174.02806839617895	0.8244433816059539	0.44936636973418365	1.834679756061055	0.06655315352586762	NA	YDR424C	DYN2	Cytoplasmic light chain dynein, microtubule motor protein; required for intracellular transport and cell division; involved in mitotic spindle positioning; forms complex with dynein intermediate chain Pac11p that promotes Dyn1p homodimerization, potentiates motor processivity; Dyn2p-Pac11p complex important for interaction of dynein motor complex with dynactin complex; acts as molecular glue to d…
216_G0005920.mRNA.1	367.1714108453987	651.3947829324535	352.3282014555514	407.1461580838718	444.51013832931886	-0.421588562172303	0.2959896203835723	-1.424335629154723	0.1543493383561502	0.6795947283147475	YDR425W	SNX41	Sorting nexin; involved in the retrieval of late-Golgi SNAREs from the post-Golgi endosome to the trans-Golgi network; interacts with Snx4p
216_G0005930.mRNA.1	945.2120450478526	773.6922224158193	893.830626846319	807.2115134184589	854.9866019321124	-0.01558504189872046	0.19580464581694515	-0.07959485248011267	0.9365594893545185	0.9893441910929572	YDR427W	RPN9	Non-ATPase regulatory subunit of the 26S proteasome; similar to putative proteasomal subunits in other species; null mutant is temperature sensitive and exhibits cell cycle and proteasome assembly defects; protein abundance increases in response to DNA replication stress; relocalizes to the cytosol in response to hypoxia
216_G0005940.mRNA.1	19.42216530920245	42.482268452116536	86.49973808190184	68.44775990975236	54.2129829382433	1.3396647392574184	0.6817555012097253	1.9650222651379876	0.049411660621088864	NA	YDR428C	BNA7	Formylkynurenine formamidase; involved in the de novo biosynthesis of NAD from tryptophan via kynurenine
216_G0005950.mRNA.1	312.60437497668704	222.71007400655031	338.2632033934535	194.72207560533	267.0749319955052	-0.0032447685993199885	0.3550907105795784	-0.009137858306751769	0.9927091454033251	0.998823769027614	YDR429C	TIF35	eIF3g subunit of the eukaryotic translation initiation factor 3 (eIF3); subunit of the core complex of eIF3; is essential for translation; stimulates resumption of ribosomal scanning during translation reinitiation; eIF3 is also involved in programmed stop codon readthrough
216_G0005960.mRNA.1	1103.363962565644	1072.355443048881	1184.2728368286398	1243.861016291017	1150.9633146835454	0.15755701518166285	0.1647467754372446	0.9563587193952667	0.33889103299785056	0.8341892786825027	YDR430C	CYM1	Lysine-specific metalloprotease of the pitrilysin family; metalloprotease of the intermembrane space; degrades proteins and presequence peptides cleaved from imported proteins; required for normal mitochondrial morphology
216_G0005970.mRNA.1	1147.7574832723924	991.2529305493858	1238.4230793677166	1156.5311157165054	1133.4911522265002	0.1625097896575938	0.17271076165091445	0.9409360951465259	0.3467376088723182	0.8381519238771304	YDR432W	NPL3	RNA-binding protein; promotes elongation, regulates termination, and carries poly(A) mRNA from nucleus to cytoplasm; represses translation initiation by binding eIF4G; required for pre-mRNA splicing; interacts with E3 ubiquitin ligase Bre1p, linking histone ubiquitination to mRNA processing; may have role in telomere maintenance; dissociation from mRNAs promoted by Mtr10p; phosphorylated by Sky1p…
216_G0005980.mRNA.1	384.7438461251533	454.43153829082235	483.83593333616636	632.5517122694356	488.8907575053944	0.4106978868206833	0.2489190929141548	1.649925210688123	0.09895823365781653	0.6125201820339554	YDR435C	PPM1	Carboxyl methyltransferase; methylates the C terminus of the protein phosphatase 2A catalytic subunit (Pph21p or Pph22p), which is important for complex formation with regulatory subunits; required for methionine to inhibit autophagy and promote growth
216_G0005990.mRNA.1	1155.1564033901839	930.7478815418259	888.2046276214799	875.6592733282113	962.4420464704252	-0.2433603289420812	0.18771499441524162	-1.2964352139272761	0.19482558670405073	0.7362770338866896	YDR436W	PPZ2	Serine/threonine protein phosphatase Z, isoform of Ppz1p; involved in regulation of potassium transport, which affects osmotic stability, cell cycle progression, and halotolerance
216_G0006000.mRNA.1	73.06433616319018	56.643024602822045	76.65423943843334	95.59083711534382	75.48810932994735	0.40262542393038664	0.5476282218364145	0.7352167179774337	0.4622075190090022	NA	YDR437W	GPI19	Subunit of GPI-GlcNAc transferase involved in synthesis of GlcNAc-PI; N-acetylglucosaminyl phosphatidylinositol (GlcNAc-PI) is the first intermediate in glycosylphosphatidylinositol (GPI) anchor synthesis; shares similarity with mammalian PIG-P
216_G0006010.mRNA.1	306.13031987361956	379.7657331325569	309.4299573661529	266.71023688972474	315.5090618155135	-0.24727544119507355	0.28731112663613123	-0.8606538984069302	0.38942869119558066	0.863509778330747	YDR438W	THI74	Mitochondrial transporter repressible by thiamine; THI74 has a paralog, YML018C, that arose from the whole genome duplication; shows sequence homology to human gene SLC35F3, a thiamine transporter implicated in hypertension
216_G0006020.mRNA.1	274.68490937300606	180.2278055544338	144.16623013650306	128.63458327867255	181.92838208565388	-0.7391842041915992	0.380040251000881	-1.9450155667587055	0.05177310479005718	NA	YDR439W	LRS4	Nucleolar protein that forms a complex with Csm1p; and then Mam1p at kinetochores during meiosis I to mediate accurate homolog segregation; required for condensin recruitment to the replication fork barrier site and rDNA repeat segregation
216_G0006030.mRNA.1	276.53463940245393	252.3189277762073	218.7107198656217	298.573849261506	261.53453407644724	-0.03715687520252673	0.31636183363645337	-0.11745056214721997	0.9065030184966079	NA	YDR440W	DOT1	Nucleosomal histone H3-Lys79 methylase; methylation is required for telomeric silencing, meiotic checkpoint control, and DNA damage response
216_G0006040.mRNA.1	157.22705250306745	162.2050249989904	191.98722354763578	237.20689210103836	187.156548287683	0.42369237165683793	0.35602014738783416	1.1900797602762754	0.23401504447538124	NA	YDR441C	APT2	Potential adenine phosphoribosyltransferase; encodes a protein with similarity to adenine phosphoribosyltransferase, but artificially expressed protein exhibits no enzymatic activity; APT2 has a paralog, APT1, that arose from the whole genome duplication
216_G0006050.mRNA.1	277.45950441717787	190.52653730040143	225.03996899356576	219.50488522782655	228.1327239847429	-0.07750634761092577	0.3393577391047388	-0.22839127763933015	0.8193420697177349	NA	YDR443C	SSN2	Subunit of the RNA polymerase II mediator complex; associates with core polymerase subunits to form the RNA polymerase II holoenzyme; required for stable association of Srb10p-Srb11p kinase; essential for transcriptional regulation
216_G0006060.mRNA.1	320.00329509447846	365.6049769818514	331.2307043624046	315.09572234317034	332.9836746954762	-0.08295210659182792	0.27222158027039023	-0.3047227428091258	0.7605773266450238	0.9623127746359577	YDR444W	YDR444W	Putative hydrolase acting on ester bonds
216_G0006070.mRNA.1	0.9248650147239262	1.2873414682459556	4.219499418629358	0	1.60792647539981	0.9629192736687322	3.6736847516535907	0.26211265766212116	0.7932345884477503	NA	YDR446W	ECM11	Meiosis-specific protein; component of the Synaptonemal Complex (SC) along with Gmc2p; required for efficient crossover formation and for the efficient loading of the SC transverse filament protein, Zip1p; is SUMOlytaed in a Gmc2p manner, and SUMOylation is required for its function in meiosis; GFP fusion protein is present in discrete clusters in the nucleus throughout mitosis; may be involved i…
216_G0006080.mRNA.1	89.71190642822084	163.49236646723637	189.87747383832112	142.796188777242	146.4694838777551	0.40337272590484446	0.440616549705462	0.9154733887650979	0.35994316648944463	NA	YDR447C	RPS17B	Ribosomal protein 51 (rp51) of the small (40s) subunit; homologous to mammalian ribosomal protein S17, no bacterial homolog; RPS17B has a paralog, RPS17A, that arose from the whole genome duplication; protein abundance increases in response to DNA replication stress
216_G0006090.mRNA.1	221.04273851901837	290.939171823586	429.68569079708965	273.79103963900945	303.8646601946759	0.46548875130917405	0.3239360453687435	1.436977323037015	0.15072443716355738	0.6757168044923417	YDR448W	ADA2	Transcription coactivator; component of the ADA and SAGA transcriptional adaptor/HAT (histone acetyltransferase) complexes
216_G0006100.mRNA.1	69.36487610429447	73.37846369001947	77.35748934153823	56.646421994277816	69.1868127825325	-0.0853763231981589	0.5682329870603806	-0.15024879783877593	0.8805683277143133	NA	YDR449C	UTP6	Nucleolar protein; component of the small subunit (SSU) processome containing the U3 snoRNA that is involved in processing of pre-18S rRNA
216_G0006110.mRNA.1	49.94271079509201	72.09112222177352	214.49122044699237	77.888830242132	103.60347092649748	1.2728230779373344	0.5660035278293533	2.2487900081094248	0.02452585938507202	NA	YDR450W	RPS18B	Protein component of the small (40S) ribosomal subunit; homologous to mammalian ribosomal protein S18 and bacterial S13; RPS18B has a paralog, RPS18A, that arose from the whole genome duplication; protein abundance increases in response to DNA replication stress
216_G0006120.mRNA.1	66.59028106012269	23.1721464284272	28.12999612419572	22.422542039401637	35.07874141303681	-0.8322289891472967	0.8463918364381958	-0.9832667959671025	0.3254761475286281	NA	YDR451C	YHP1	Homeobox transcriptional repressor; binds Mcm1p and early cell cycle box (ECB) elements of cell cycle regulated genes, thereby restricting ECB-mediated transcription to the M/G1 interval; YHP1 has a paralog, YOX1, that arose from the whole genome duplication
216_G0006130.mRNA.1	948.9115051067483	905.0010521769068	873.4363796562772	920.5043574070145	911.9633235867367	-0.04852605061305168	0.17928313673465462	-0.27066712183238933	0.7866470661428668	0.9676114326388351	YDR452W	PPN1	Dual endo- and exopolyphosphatase with a role in phosphate metabolism; acts as both an endopolyphosphatase cleaving long chains of polyphosphate distributively to generate shorter polymer chains and as an exopolyphosphatase catalyzing the hydrolysis of terminal phosphate from polyphosphate; localizes to the vacuole, nucleus and cytosol; functions as a homodimer; relocalizes from vacuole to cytopl…
216_G0006140.mRNA.1	77.6886612368098	144.18224444354703	84.38998837258715	116.833245363198	105.7735348540355	-0.13966686217710791	0.5044111081526396	-0.2768909326533773	0.7818638551931268	NA	YDR453C	TSA2	Stress inducible cytoplasmic thioredoxin peroxidase; cooperates with Tsa1p in the removal of reactive oxygen, nitrogen and sulfur species using thioredoxin as hydrogen donor; deletion enhances the mutator phenotype of tsa1 mutants; protein abundance increases in response to DNA replication stress; TSA2 has a paralog, TSA1, that arose from the whole genome duplication
216_G0006150.mRNA.1	124.85677698773004	99.12529305493858	55.556742345286544	96.77097090689126	94.07744582371161	-0.5677873936367388	0.5177098123116872	-1.0967290558033742	0.27275985094940536	NA	YDR454C	GUK1	Guanylate kinase; converts GMP to GDP; required for growth and mannose outer chain elongation of cell wall N-linked glycoproteins
216_G0006160.mRNA.1	711.2211963226993	683.5783196386025	836.1641347917177	796.5903092945318	756.8884900118878	0.22741943571275236	0.19193329042535123	1.1848879118820859	0.23606176743249146	0.7693663162475589	YDR456W	NHX1	Na+/H+ and K+/H+ exchanger; required for intracellular sequestration of Na+ and K+; located in the vacuole and late endosome compartments; required for osmotolerance to acute hypertonic shock and for vacuolar fusion; ortholog of human NHE9, which is linked to autism
216_G0006170.mRNA.1	1747.9948778282205	1791.9793237983702	2247.586690323238	1892.934601642117	1920.1238733979865	0.22755698883591347	0.1505143225046516	1.5118626921958267	0.13056879671676297	0.6486849158585865	YDR457W	TOM1	E3 ubiquitin ligase of the hect-domain class; has a role in mRNA export from the nucleus and may regulate transcriptional coactivators; involved in degradation of excess histones; interacts with Dia2p and is required for Dia2p degradation; required to target Cdc6p for ubiquitin-mediated destruction during G1 phase
216_G0006180.mRNA.1	427.2876368024539	589.6023924566476	422.6531917660407	431.9289677063684	467.86804718287766	-0.2484822749375931	0.25315352920603473	-0.9815477418660048	0.32632270331294516	0.8283991268682858	YDR458C	HEH2	Inner nuclear membrane (INM) protein; contains helix-extension-helix (HEH) motif, nuclear localization signal sequence; targeting to the INM requires the Srp1p-Kap95p karyopherins and the Ran cycle; HEH2 has a paralog, SRC1, that arose from the whole genome duplication
216_G0006190.mRNA.1	125.78164200245396	202.11261051461503	107.59723517504862	171.1193997743809	151.65272186662463	-0.23655189292847695	0.4354313160434978	-0.5432587969966919	0.5869516289267092	NA	216_G0006190	216_G0006190	NA
216_G0006200.mRNA.1	488.328727774233	567.7175874964664	424.7629414753554	449.6309745795802	482.61005783140877	-0.2717521201494743	0.23454240227542897	-1.1586481485354152	0.24659963427088044	0.7757907672251766	YDR460W	TFB3	Subunit of TFIIH and nucleotide excision repair factor 3 complexes; involved in transcription initiation, required for nucleotide excision repair; ring finger protein similar to mammalian CAK and TFIIH subunit
216_G0006210.mRNA.1	160.92651256196316	113.28604920564409	92.12573730674099	161.67832944200126	132.0041571290874	-0.12225175632542465	0.45887450793675455	-0.2664165348280238	0.7899184323046011	NA	YDR461C-A	YDR461C-A	Putative protein of unknown function
216_G0006220.mRNA.1	397.6919563312883	262.61765952217496	246.13746608671255	280.87184238829417	296.8297310821175	-0.3305653385465676	0.31336277066685614	-1.0548966548996976	0.29147259232026257	0.8042575668161298	216_G0006220	216_G0006220	NA
216_G0006230.mRNA.1	1229.145604568098	1449.546493244946	1381.1828096980098	1287.5259665782728	1336.8502185223317	-0.0034942026220945053	0.16610851252708975	-0.02103566258547198	0.9832172073343635	0.9980099018133808	YDR463W	STP1	Transcription factor; contains a N-terminal regulatory motif (RI) that acts as a cytoplasmic retention determinant and as an Asi dependent degron in the nucleus; undergoes proteolytic processing by SPS (Ssy1p-Ptr3p-Ssy5p)-sensor component Ssy5p in response to extracellular amino acids; activates transcription of amino acid permease genes and may have a role in tRNA processing; STP1 has a paralog,…
216_G0006240.mRNA.1	1009.0277310638035	902.4263692404148	965.5621169630181	846.1559285395249	930.7930364516903	-0.0767118252969156	0.18518816008350789	-0.4142372021101324	0.6787003991158937	0.9489912068618805	YDR464W	SPP41	Protein of unknown function; involved in negative regulation of expression of spliceosome components PRP4 and PRP3; relocalizes to the cytosol in response to hypoxia
216_G0006250.mRNA.1	88.78704141349692	151.90629325302277	99.15823633778992	93.23056953224891	108.27053513413964	-0.31704229594583294	0.48192280752995204	-0.657869457498395	0.5106220179695611	NA	YDR465C	RMT2	Arginine N5 methyltransferase; methylates ribosomal protein Rpl12 (L12) on Arg67; relative distribution to the nucleus increases upon DNA replication stress
216_G0006260.mRNA.1	1408.5694174245396	1676.1185916562342	1388.2153087290587	1489.3288449328877	1490.55804068568	-0.09979070060812062	0.1620799379690146	-0.6156881712726098	0.5381003457143988	0.9218530830880656	216_G0006260	216_G0006260	NA
216_G0006270.mRNA.1	219.1930084895705	261.330318053929	289.73896007921593	167.57899839973854	234.46032125561348	-0.06345709090463794	0.36029564712871026	-0.17612505566010583	0.8601956970340578	NA	YDR468C	TLG1	Essential t-SNARE that mediates fusion of vesicles with the late Golgi; forms a complex with Tlg2p and Vti1p; mediates fusion of endosome-derived vesicles with the late Golgi; binds the docking complex VFT (Vps fifty-three) through interaction with Vps51p
216_G0006280.mRNA.1	180.34867787116562	108.13668333266027	158.93447810170582	130.99485086176745	144.60367254182478	0.0047193338722259365	0.42811669818304143	0.011023475356731318	0.9912047173362409	NA	YDR469W	SDC1	Subunit of the COMPASS (Set1C) complex; COMPASS methylates lysine 4 of histone H3 and is required in chromatin silencing at telomeres; contains a Dpy-30 domain that mediates interaction with Bre2p; similar to C. elegans and human DPY-30
216_G0006290.mRNA.1	824.0547281190183	1098.1022724138002	1208.1833335342062	1010.194525564621	1035.1337149079113	0.21024286861721683	0.1997700573075147	1.0524243295059021	0.29260491118385384	0.8067141929464934	YDR470C	UGO1	Outer membrane component of the mitochondrial fusion machinery; binds to Fzo1p and Mgm1p to link these two GTPases during mitochondrial fusion; involved in fusion of both the outer and inner membranes; facilitates dimerization of Fzo1p during fusion; import into the outer membrane is mediated by Tom70p and Mim1p; has similarity to carrier proteins but likely not a transporter; similar to human SL…
216_G0006300.mRNA.1	73.06433616319018	118.43541507862791	163.85722742344007	136.89551981950473	123.06312462119072	0.6597463550610945	0.4543932440338498	1.4519281783422533	0.1465215765130132	NA	YDR471W	RPL27B	Ribosomal 60S subunit protein L27B; homologous to mammalian ribosomal protein L27, no bacterial homolog; RPL27B has a paralog, RPL27A, that arose from the whole genome duplication
216_G0006310.mRNA.1	74.91406619263802	48.91897579334631	144.16623013650306	71.98816128439472	84.99685835172053	0.805158114729032	0.5676299909083917	1.4184559089989561	0.15605770258128202	NA	YDR472W	TRS31	Core component of transport protein particle (TRAPP) complexes I-III; TRAPP complexes are related multimeric guanine nucleotide-exchange factor for the GTPase Ypt1p, regulating ER-Golgi traffic (TRAPPI), intra-Golgi traffic (TRAPPII), endosome-Golgi traffic (TRAPPII and III) and autophagy (TRAPPIII)
216_G0006320.mRNA.1	1569.4959299865027	1712.1641527671209	1301.715570647157	1319.389578950054	1475.6913080877086	-0.323793237949693	0.1535331012422214	-2.108947421304679	0.03494912030554477	0.4631999027919463	YDR475C	JIP4	Protein of unknown function; previously annotated as two separate ORFs, YDR474C and YDR475C, which were merged as a result of corrections to the systematic reference sequence; JIP4 has a paralog, YOR019W, that arose from the whole genome duplication
216_G0006330.mRNA.1	817.5806730159508	914.0124424546285	742.631897678767	804.851245835364	819.7690647461776	-0.16224042215582288	0.1903275652228583	-0.8524273505303994	0.39397694530113503	0.8658952490955185	YDR477W	SNF1	AMP-activated S/T protein kinase; forms a complex with Snf4p and members of the Sip1p/Sip2p/Gal83p family; required for transcription of glucose-repressed genes, thermotolerance, sporulation, and peroxisome biogenesis; regulates nucleocytoplasmic shuttling of Hxk2p; regulates filamentous growth and acts as a non-canonical GEF, activating Arf3p during invasive growth; SUMOylation by Mms21p inhibit…
216_G0006340.mRNA.1	1122.7861278748464	1138.0098579294247	902.2696256835777	843.79566095643	1001.7153181110697	-0.3717048200543997	0.17332186906451866	-2.1445927283188566	0.03198542421489171	0.4465657303848342	216_G0006340	216_G0006340	NA
216_G0006350.mRNA.1	313.529239991411	383.62775753729477	229.9627183153	234.84662451794344	290.4915850904873	-0.5833657933849026	0.29296305634392944	-1.9912606069348533	0.04645224387876649	0.5123617340685267	YDR480W	DIG2	MAP kinase-responsive inhibitor of the Ste12p transcription factor; involved in the regulation of mating-specific genes and the invasive growth pathway; related regulators Dig1p and Dig2p bind to Ste12p; DIG2 has a paralog, DIG1, that arose from the whole genome duplication
216_G0006360.mRNA.1	1099.6645025067482	952.6326865020071	962.7491173505986	1075.101884099731	1022.5370476147713	-0.012549414082183696	0.18037245299468896	-0.06957500368724935	0.9445319328836586	0.9915764218286993	YDR481C	PHO8	Repressible vacuolar alkaline phosphatase; regulated by levels of Pi and by Pho4p, Pho9p, Pho80p, Pho81p and Pho85p; dephosphorylates phosphotyrosyl peptides; contributes to NAD+ metabolism by producing nicotinamide riboside from NMN
216_G0006370.mRNA.1	179.42381285644169	100.41263452318454	130.8044819775101	175.83993494057071	146.62021607442676	0.12274721236270987	0.4385285987303965	0.27990697235728923	0.7795488777960262	NA	YDR482C	CWC21	Protein involved in RNA splicing by the spliceosome; component of a complex containing Cef1p; interacts genetically with ISY1 and BUD13; may bind RNA; has similarity to S. pombe Cwf21p
216_G0006380.mRNA.1	1107.0634226245397	974.5174914621884	1268.662825201227	1360.694261654215	1177.7345002355426	0.3352093742499177	0.16922269791201142	1.9808771422862688	0.047605053014724945	0.5128965496847744	YDR483W	KRE2	Alpha1,2-mannosyltransferase of the Golgi; involved in protein mannosylation; KRE2 has a paralog, KTR6, that arose from the whole genome duplication
216_G0006390.mRNA.1	242.31463385766867	432.5467333306411	325.6047051375655	244.28769485032308	311.1884417940496	-0.2367837084521938	0.3381347978955775	-0.7002642435083453	0.4837622975595415	0.8998786262082966	YDR484W	VPS52	Component of the GARP (Golgi-associated retrograde protein) complex; GARP is required for the recycling of proteins from endosomes to the late Golgi, and for mitosis after DNA damage induced checkpoint arrest; involved in localization of actin and chitin; members of the GARP complex are Vps51p-Vps52p-Vps53p-Vps54p
216_G0006400.mRNA.1	909.1423094736194	1062.0567113029133	847.4161332413961	849.6963299141672	917.077870983024	-0.21476511982179686	0.18449371902167488	-1.1640782188176584	0.24439231466631578	0.7751744582668482	YDR485C	VPS72	Htz1p-binding component of the SWR1 complex; exchanges histone variant H2AZ (Htz1p) for chromatin-bound histone H2A; may function as a lock that prevents removal of H2AZ from nucleosomes; required for vacuolar protein sorting
216_G0006410.mRNA.1	625.2087499533741	638.521368249994	728.5668996166692	618.3901067708662	652.6717811477258	0.09421970575520439	0.20923295058109828	0.4503100754136955	0.6524868750832047	0.9457249949257459	YDR486C	VPS60	Protein involved in late endosome to vacuole transport; cytoplasmic and vacuolar membrane protein; required for normal filament maturation during pseudohyphal growth; may function in targeting cargo proteins for degradation; interacts with Vta1p
216_G0006420.mRNA.1	114.68326182576685	115.860732142136	72.43474001980398	130.99485086176745	108.49339621236857	-0.18903762384798303	0.48703771014400166	-0.3881375505648024	0.6979142446530426	NA	YDR488C	PAC11	Dynein intermediate chain, microtubule motor protein; required for intracellular transport and cell division; acts in cytoplasmic dynein pathway; forms complex with dynein light chain Dyn2p that promotes Dyn1p homodimerization and potentiates motor processivity; Dyn2p-Pac11p complex is also important for interaction of dynein motor complex with dynactin complex; forms cortical cytoplasmic microtu…
216_G0006430.mRNA.1	131.33083209079751	139.0328785705632	171.5929763575939	158.1379280673589	150.02365377157838	0.28833142821297636	0.3881694915969349	0.7427977583368973	0.4576041328588556	NA	YDR489W	SLD5	Subunit of the GINS complex (Sld5p, Psf1p, Psf2p, Psf3p); complex is localized to DNA replication origins and implicated in assembly of the DNA replication machinery
216_G0006440.mRNA.1	731.5682266466256	844.4960031693469	800.2983897333683	657.3345218919321	758.4242853603182	-0.10926053302416885	0.20590754839125913	-0.5306290802732272	0.5956758398719357	0.933069570794261	YDR490C	PKH1	Serine/threonine protein kinase; involved in sphingolipid-mediated signaling pathway that controls endocytosis; activates Ypk1p and Ykr2p, components of signaling cascade required for maintenance of cell wall integrity; contains a PH-like domain; redundant with Pkh2p; PKH1 has a paralog, PKH2, that arose from the whole genome duplication
216_G0006450.mRNA.1	266.36112424049077	212.41134226058267	277.0804618233278	444.91043941339035	300.1908419344479	0.585820074404936	0.32556188850096807	1.7994123240355697	0.07195348153829914	0.5653308625659182	216_G0006450	216_G0006450	NA
216_G0006460.mRNA.1	152.6027274294478	69.5164392852816	83.68673846948226	120.37364673784036	106.54488798051301	-0.13357785354099488	0.5239618152324512	-0.2549381456008091	0.7987708735034419	NA	YDR493W	MZM1	Protein required for assembly of the cytochrome bc(1) complex; acts as a chaperone for Rip1p and facilitates its insertion into the complex at a late stage of assembly; localized to the mitochondrial matrix; null mutant exhibits a respiratory growth defect and reduced mitochondrial zinc levels, which is characteristic of mutations affecting bc(1) complex assembly; member of the LYR protein family…
216_G0006470.mRNA.1	333.87627031533736	526.5226605125958	327.0112049437752	472.0535166189818	414.86591309767255	-0.10717716899611397	0.3008885971739312	-0.35620216253711773	0.7216891725496701	0.9605860772946719	YDR494W	RSM28	Mitochondrial ribosomal protein of the small subunit; genetic interactions suggest a possible role in promoting translation initiation
216_G0006480.mRNA.1	359.7724907276073	307.6746109107834	236.99521734634894	318.6361237178127	305.7696106756381	-0.27022672121198454	0.2982145475267286	-0.906148688764972	0.364857157521882	0.8520549015790445	YDR495C	VPS3	Component of CORVET membrane tethering complex; cytoplasmic protein required for the sorting and processing of soluble vacuolar proteins, acidification of the vacuolar lumen, and assembly of the vacuolar H+-ATPase
216_G0006490.mRNA.1	131.33083209079751	101.69997599143049	139.24348081476882	75.52856265903709	111.95071288900849	-0.11195297808496404	0.4888773131691338	-0.22900015007698338	0.8188687994803531	NA	YDR496C	PUF6	Pumilio-homology domain protein; binds the 3' UTR of ASH1 mRNA and represses its translation, resulting in proper asymmetric localization of ASH1 mRNA; required at post-transcriptional step for efficient retrotransposition; absence results in decreased Ty1 Gag:GFP protein levels; co-sediments with the 60S ribosomal subunit and is required for its biogenesis
216_G0006500.mRNA.1	739.892011779141	601.1884656708613	528.1406772317746	644.3530501849102	628.3935512166718	-0.19788307126876442	0.22456820193061997	-0.8811713749656335	0.37822507009352996	0.8596777281251526	YDR497C	ITR1	Myo-inositol transporter; member of the sugar transporter superfamily; expression is repressed by inositol and choline via Opi1p and derepressed via Ino2p and Ino4p; relative distribution to the vacuole increases upon DNA replication stress; ITR1 has a paralog, ITR2, that arose from the whole genome duplication
216_G0006510.mRNA.1	426.36277178772997	435.121416267133	355.14120106797094	427.20843254017853	410.9584554157531	-0.1414757695480796	0.2520760792572455	-0.5612423438389905	0.5746323403496546	0.9290624574983607	YDR498C	SEC20	Membrane glycoprotein v-SNARE; involved in retrograde transport from the Golgi to the endoplasmic reticulum (ER); required for N- and O-glycosylation in the Golgi but not in the ER and for efficient nuclear fusion during mating; mediates Sey1p-independent homotypic ER fusion; interacts with the Dsl1p complex through Tip20p
216_G0006520.mRNA.1	427.2876368024539	360.4556111088676	191.2839736445309	186.46113906449781	291.37209015508756	-1.0611698324939396	0.291890681780697	-3.6355043128482487	2.7743735195439586e-4	0.026272110980724964	YDR499W	LCD1	Essential protein required for the DNA integrity checkpoint pathways; interacts physically with Mec1p; putative homolog of S. pombe Rad26 and human ATRIP; forms nuclear foci upon DNA replication stress
216_G0006530.mRNA.1	235.84057875460118	184.08982995917165	235.58871754013916	190.00154043914017	211.38016667326303	0.019697966154376724	0.3455734160012156	0.057000814421174786	0.9545445463834685	NA	216_G0006530	216_G0006530	NA
216_G0006540.mRNA.1	9.248650147239262	30.896195237902933	65.40224098875505	27.143077205591453	33.17254089487218	1.2297575352857317	0.9173824047019066	1.3405070001155386	0.18008057005113257	NA	YDR501W	PLM2	Putative transcription factor, contains Forkhead Associated domain; found associated with chromatin; target of SBF transcription factor; induced in response to DNA damaging agents and deletion of telomerase; PLM2 has a paralog, TOS4, that arose from the whole genome duplication
216_G0006550.mRNA.1	849.0260835165642	802.0137347172304	681.4491561086413	617.2099729793188	737.4247368304386	-0.34543104010502973	0.19627708651057849	-1.7599152618683918	0.07842217522730908	0.5796063795812803	216_G0006550	216_G0006550	NA
216_G0006560.mRNA.1	195.14651810674843	173.791098213204	126.58498255888074	152.23725910962165	161.9399644971137	-0.4084941501591895	0.37946715242308476	-1.076494098503001	0.2817063388212561	NA	YDR503C	LPP1	Lipid phosphate phosphatase; catalyzes Mg(2+)-independent dephosphorylation of phosphatidic acid (PA), lysophosphatidic acid, and diacylglycerol pyrophosphate; involved in control of the cellular levels of phosphatidylinositol and PA
216_G0006570.mRNA.1	4378.310979703067	2043.0109101063315	2498.646905731685	1949.5810236363948	2717.3874547943697	-0.5297092715110043	0.5533656853193056	-0.9572499444112604	0.3384411136595063	0.8340992518189346	YDR505C	PSP1	Asn and gln rich protein of unknown function; high-copy suppressor of POL1 (DNA polymerase alpha) and partial suppressor of CDC2 (polymerase delta) and CDC6 (pre-RC loading factor) mutations; overexpression results in growth inhibition; PSP1 has a paralog, YLR177W, that arose from the whole genome duplication
216_G0006580.mRNA.1	288.55788459386497	342.4328305534242	250.35696550534192	297.3937154699585	294.6853490306474	-0.20500091667556578	0.2937688639786549	-0.6978306478744494	0.48528311001760327	0.8998786262082966	YDR506C	GMC1	Protein involved in meiotic progression; mutants are delayed in meiotic nuclear division and are defective in synaptonemal complex assembly; possible membrane-localized protein; SWAT-GFP and mCherry fusion proteins localize to the endoplasmic reticulum and vacuole respectively
216_G0006590.mRNA.1	123.93191197300611	60.50504900755991	54.150242539076764	48.38548545344563	71.7431722432721	-0.8506194188119602	0.5960979816182448	-1.4269791964447835	0.15358589116999077	NA	YDR507C	GIN4	Protein kinase involved in bud growth and assembly of the septin ring; proposed to have kinase-dependent and kinase-independent activities; undergoes autophosphorylation; similar to Hsl1p; GIN4 has a paralog, KCC4, that arose from the whole genome duplication
216_G0006600.mRNA.1	2451.817154033128	1983.7932025670175	2653.3618844147613	2531.38698286929	2405.0898059710494	0.2242705458409184	0.14830044893777208	1.5122715234329729	0.1304648022561046	0.6486849158585865	YDR508C	GNP1	High-affinity glutamine permease; also transports Leu, Ser, Thr, Cys, Met and Asn; expression is fully dependent on Grr1p and modulated by the Ssy1p-Ptr3p-Ssy5p (SPS) sensor of extracellular amino acids; GNP1 has a paralog, AGP1, that arose from the whole genome duplication
216_G0006610.mRNA.1	856.4250036343557	1096.8149309455541	1053.4683548511298	1078.6422854743735	1021.3376437263532	0.12811707966939323	0.18799589870154837	0.681488694988951	0.49556231765692965	0.9005479812523932	YDR510W	SMT3	Ubiquitin-like protein of the SUMO family; conjugated to lysine residues of target proteins; associates with transcriptionally active genes; regulates chromatid cohesion, chromosome segregation, APC-mediated proteolysis, DNA replication and septin ring dynamics; human homolog SUMO1 can complement yeast null mutant
216_G0006620.mRNA.1	73.06433616319018	96.55061011844667	137.13373110545413	125.09418190403018	107.96071482278029	0.6338185598003548	0.4624267904398136	1.3706354668541818	0.17048862103404383	NA	YDR511W	SDH7	Mitochondrial protein involved in assembly of succinate dehydrogenase; has a role in maturation of the Sdh2p subunit; localized to the mitochondrial intermembrane space; required for acetate utilization and gluconeogenesis; mutation in Drosophila ortholog SDHAF3 causes reduced succinate dehydrogenase activity and neuronal and muscular dysfunction; member of the LYR protein family
216_G0006630.mRNA.1	118.38272188466256	128.73414682459557	140.6499806209786	140.43592119414708	132.05069263109596	0.18691707159992066	0.4114580264734052	0.4542798039498256	0.6496274502927457	NA	YDR512C	EMI1	Non-essential protein of unknown function; required for transcriptional induction of the early meiotic-specific transcription factor IME1, also required for sporulation; contains twin cysteine-x9-cysteine motifs; deletion affects mitochondrial morphology
216_G0006640.mRNA.1	974.8077255190182	789.1403200347708	1060.5008538821787	1070.3813489335412	973.7075620923772	0.2707051829841465	0.1862977319591447	1.4530782534889497	0.14620202820008163	0.6712561377787801	YDR513W	GRX2	Cytoplasmic glutaredoxin; thioltransferase, glutathione-dependent disulfide oxidoreductase involved in maintaining redox state of target proteins, also exhibits glutathione peroxidase activity, expression induced in response to stress; GRX2 has two in-frame start codons resulting in a shorter isoform that is retained in the cytosol and a longer form translocated to the mitochondrial matrix; GRX2 …
216_G0006650.mRNA.1	404.16601143435577	429.97205039414916	575.9616706429074	512.1780655315953	480.5694495007519	0.38567166583669815	0.23349430384410674	1.6517390766594167	0.09858775299813198	0.6125201820339554	YDR514C	YDR514C	Protein of unknown function that localizes to mitochondria; overexpression affects endocytic protein trafficking; YDR514C has a paralog, GFD2, that arose from the whole genome duplication
216_G0006660.mRNA.1	391.2179012282208	395.2138307515084	480.3196838206419	356.4004050473313	405.7879552119256	0.09317497878389185	0.2640668593672373	0.35284616557776216	0.7242037717525498	0.9608785925716199	YDR515W	SLF1	RNA binding protein that associates with polysomes; may be involved in regulating mRNA translation; involved in the copper-dependent mineralization of copper sulfide complexes on cell surface in cells cultured in copper salts; SLF1 has a paralog, SRO9, that arose from the whole genome duplication; protein abundance increases in response to DNA replication stress
216_G0006670.mRNA.1	5614.855504388956	5090.148165444509	5334.150515050614	5255.135773760815	5323.572489661224	-0.01597452580303241	0.11591417734068847	-0.13781339064401912	0.890387901141685	0.9824254395888457	YDR516C	EMI2	Non-essential protein of unknown function; required for transcriptional induction of the early meiotic-specific transcription factor IME1; required for sporulation; expression regulated by glucose-repression transcription factors Mig1/2p; EMI2 has a paralog, GLK1, that arose from the whole genome duplication; protein abundance increases in response to DNA replication stress
216_G0006680.mRNA.1	426.36277178772997	454.43153829082235	332.6372041686144	394.16468637684983	401.89905015600414	-0.2792190369009634	0.25401135849824297	-1.0992383905654943	0.27166409744761594	0.7854985109624593	YDR517W	GRH1	Acetylated cis-Golgi protein, involved in ER to Golgi transport; homolog of human GRASP65; forms a complex with the coiled-coil protein Bug1p; mutants are compromised for the fusion of ER-derived vesicles with Golgi membranes; protein abundance increases in response to DNA replication stress
216_G0006690.mRNA.1	125.78164200245396	90.1139027772169	149.0889794582373	138.0756536110522	125.76504446224008	0.4082677034794415	0.43407499192637	0.9405464748558792	0.3469373224473233	NA	YDR519W	FPR2	Membrane-bound peptidyl-prolyl cis-trans isomerase (PPIase); binds to the drugs FK506 and rapamycin; expression pattern suggests possible involvement in ER protein trafficking; relocalizes from nucleus to vacuole upon DNA replication stress; mutation is functionally complemented by human FKBP2
216_G0006700.mRNA.1	435.61142193496926	464.73027003679	433.90519021571896	331.61759542483475	416.4661194030782	-0.229728673417355	0.25886727544956667	-0.8874380626844102	0.37484309862792586	0.8578571306791507	YDR520C	URC2	Putative Zn(II)2Cys6 motif containing transcription factor; non-essential gene identified in a screen for mutants with increased levels of rDNA transcription; similar to S. kluyveri Urc2p involved in uracil catabolism
216_G0006710.mRNA.1	103.58488164907973	63.07973194405182	59.776241763915905	66.08749232665745	73.13208692092623	-0.4117754137511629	0.5675692166306135	-0.7255069543688014	0.46814108004950633	NA	YDR522C	SPS2	Protein expressed during sporulation; SPS2 has a paralog, SPS22, that arose from the whole genome duplication; redundant with Sps22p for organization of the beta-glucan layer of the spore wall; S. pombe ortholog is a spore wall component
216_G0006720.mRNA.1	135.95515716441716	164.77970793548232	108.30048507815353	127.45444948712509	134.12244991629453	-0.3520381639006662	0.4153980973066209	-0.8474717775146997	0.3967322114333619	NA	YDR523C	SPS1	Putative protein serine/threonine kinase; localizes to the nucleus and cytoplasm; required for efficient spore packaging, prospore membrane development and closure and localization of enzymes involved in spore wall synthesis; interacts with and required for Ssp1p phosphorylation and turnover; member of the GCKIII subfamily of STE20 kinases; multiply phosphorylated on S/T residues; interacts with …
216_G0006730.mRNA.1	205.32003326871163	106.84934186441431	165.26372722964985	149.87699152652672	156.82752347232562	0.008960931713935527	0.4282523752708831	0.020924418009981745	0.9833059481312578	NA	YDR524C	AGE1	ADP-ribosylation factor (ARF) GTPase activating protein (GAP) effector; involved in the secretory and endocytic pathways; contains C2C2H2 cysteine/histidine motif
216_G0006740.mRNA.1	47.168115750920236	32.18353670614889	28.12999612419572	44.845084078803275	38.08168316501703	-0.13284635194250105	0.7701577987950846	-0.17249238032821296	0.8630504511988067	NA	216_G0006740	216_G0006740	NA
216_G0006750.mRNA.1	299.65626477055207	365.6049769818514	517.5919286852012	629.0113108947933	452.96612033309947	0.785896031823141	0.251960398288249	3.1191252163526757	0.0018138885799738563	0.09929272704791338	YDR525W-A	SNA2	Protein of unknown function; has similarity to Pmp3p, which is involved in cation transport; green fluorescent protein (GFP)-fusion protein localizes to the cytoplasm in a punctate pattern
216_G0006760.mRNA.1	716.7703864110429	661.6935146784211	745.4448972911866	620.7503743539611	686.1647931836529	-0.01141069183909108	0.20843728821907834	-0.05474400447533099	0.9563424114026698	0.9957637962063306	YDR527W	RBA50	Protein involved in transcription; interacts with RNA polymerase II subunits Rpb2p, Rpb3, and Rpb11p; has similarity to human RPAP1
216_G0006770.mRNA.1	1107.0634226245397	823.8985396774116	1112.5413467119408	954.7282373618907	999.5578865939457	0.09769051618804601	0.20069674651606495	0.48675685024234455	0.6264306522693466	0.9362072008069329	YDR528W	HLR1	Protein involved in regulation of cell wall composition and integrity; also involved in cell wall response to osmotic stress; overproduction suppresses a lysis sensitive PKC mutation; HLR1 has a paralog, LRE1, that arose from the whole genome duplication
216_G0006780.mRNA.1	3023.383733132515	3193.8941827182157	3587.9810056411643	3631.2716765915175	3359.132649520853	0.21580466327570794	0.122499909786952	1.7616720179715124	0.07812472822654591	0.5781052935812582	YDR529C	QCR7	Subunit 7 of ubiquinol cytochrome-c reductase (Complex III); Complex III is a component of the mitochondrial inner membrane electron transport chain; oriented facing the mitochondrial matrix; N-terminus appears to play a role in complex assembly
216_G0006790.mRNA.1	382.89411609570544	308.96195237902936	366.39319951764924	361.12094021352107	354.8425520514763	0.07041792523934176	0.2698191072876364	0.26098198139938933	0.7941064026172691	0.969154663541165	YDR530C	APA2	Diadenosine 5',5'''-P1,P4-tetraphosphate phosphorylase II; AP4A phosphorylase involved in catabolism of bis(5'-nucleosidyl) tetraphosphates; APA2 has a paralog, APA1, that arose from the whole genome duplication
216_G0006800.mRNA.1	371.79573591901834	243.3075374984856	345.99895232760736	437.82963666410564	349.73296560230426	0.3433373872412138	0.30184407319683115	1.1374660552547111	0.25534350709373294	0.7795874208995378	YDR531W	CAB1	Pantothenate kinase, ATP:D-pantothenate 4'-phosphotransferase; catalyzes the first committed step in the universal biosynthetic pathway for synthesis of coenzyme A (CoA); transcriptionally regulated by Upc2p via a sterol response element
216_G0006810.mRNA.1	113.75839681104293	127.4468053563496	135.72723129924435	86.14976678296418	115.77055006240026	-0.11254163882471702	0.46109927927055516	-0.24407246743641503	0.807174695604751	NA	YDR532C	KRE28	Subunit of a kinetochore-microtubule binding complex; complex bridges centromeric heterochromatin and kinetochore MAPs and motors; required for sister chromatid bi-orientation and kinetochore binding of SAC components; complex also includes Spc105p; modified by sumoylation
216_G0006820.mRNA.1	19.42216530920245	36.04556111088676	14.06499806209786	7.080802749284727	19.153381807867948	-1.3683781501634216	1.0904713423153385	-1.2548501708059734	0.20953315571997239	NA	216_G0006820	216_G0006820	NA
216_G0006830.mRNA.1	13.872975220858892	28.321512301411023	21.800746996251682	46.02521787035073	27.505113097218082	0.6857293500368669	0.9336737995955432	0.7344421042273189	0.4626793335667755	NA	216_G0006830	216_G0006830	NA
216_G0006840.mRNA.1	71.21460613374232	180.2278055544338	81.5769887601676	118.01337915474545	112.75819490077228	-0.33113955245604976	0.5329481337205497	-0.6213354199110154	0.5343789534378791	NA	216_G0006840	216_G0006840	NA
216_G0006850.mRNA.1	60.11622595705521	81.1025124994952	54.150242539076764	71.98816128439472	66.83928557000547	-0.16430395362989264	0.5832789368799071	-0.28169018841789867	0.7781810784745589	NA	216_G0006850	216_G0006850	NA
216_G0006860.mRNA.1	244.1643638871165	193.10122023689334	227.85296860598532	214.78435006163673	219.975725697908	0.015883664866382197	0.33252130836947985	0.04776735946417341	0.9619016502223009	NA	216_G0006860	216_G0006860	NA
216_G0006870.mRNA.1	166.47570265030672	214.98602519707458	270.0479627922789	208.88368110389945	215.09834293588992	0.33447691408314384	0.3467309108546057	0.9646584818721272	0.3347158969823775	NA	216_G0006870	216_G0006870	NA
216_G0006880.mRNA.1	56.4167658981595	52.78100019808418	9.845498643468503	27.143077205591453	36.54658548632591	-1.5882224997666914	0.8270132566375887	-1.920431730712483	0.05480338875052369	NA	216_G0006880	216_G0006880	NA
216_G0006890.mRNA.1	33.295140530061346	15.448097618951467	15.471497868307646	11.801337915474544	19.00401848319875	-0.8389459441677344	1.079370781507491	-0.7772546362576445	0.43700855327303856	NA	216_G0006890	216_G0006890	NA
216_G0006900.mRNA.1	2.774595044171779	5.1493658729838225	28.12999612419572	20.062274456306728	14.029057874414512	2.6293856232363564	1.3054032816352168	2.0142324293398817	0.04398513642431363	NA	YCL068C	YCL068C	Putative protein of unknown function
216_G0006910.mRNA.1	455.9584522588956	437.6960992036249	454.2994374057609	259.62943414043997	401.89585575218035	-0.3181565991628242	0.2992289644694436	-1.0632546876835296	0.28766646793722794	0.7995063206841575	YCL067C	HMLALPHA2	Silenced copy of ALPHA2 at HML; homeobox-domain protein that associates with Mcm1p in haploid cells to repress a-specific gene expression and interacts with a1p in diploid cells to repress haploid-specific gene expression
216_G0006920.mRNA.1	1.8497300294478525	0	43.601493992503364	7.080802749284727	13.133006692808985	4.662971138211963	1.7548543968848873	2.657184064096367	0.007879640824185156	NA	YCL066W	HMLALPHA1	Silenced copy of ALPHA1 at HML; ALPHA1 encodes a transcriptional coactivator involved in the regulation of mating-type alpha-specific gene expression
216_G0006930.mRNA.1	59.19136094233128	21.884804960181246	47.820993411132726	33.04374616332873	40.48522636924349	-0.0082839975885765	0.792209961637153	-0.010456820779502803	0.9916568161929417	NA	YCL064C	CHA1	Catabolic L-serine (L-threonine) deaminase; catalyzes the degradation of both L-serine and L-threonine; required to use serine or threonine as the sole nitrogen source, transcriptionally induced by serine and threonine
216_G0006940.mRNA.1	128.55623704662574	261.330318053929	145.57272994271284	116.833245363198	163.07313260161638	-0.5630567328866163	0.4354399705936169	-1.2930754430261073	0.19598496750770816	NA	YCL063W	VAC17	Phosphoprotein involved in vacuole inheritance; degraded in late M phase of the cell cycle; acts as a vacuole-specific receptor for myosin Myo2p; involved in regulation of asymmetric inheritance of aggregated/misfolded proteins and age reset
216_G0006950.mRNA.1	52.717305839263794	18.02278055544338	24.613746608671256	28.323210997138908	30.919261000129335	-0.43014845168445304	0.8889680450577218	-0.48387391883869457	0.628475351077072	NA	YCL059C	KRR1	Nucleolar protein required for rRNA synthesis and ribosomal assembly; required for the synthesis of 18S rRNA and for the assembly of 40S ribosomal subunit; essential gene
216_G0006960.mRNA.1	73.06433616319018	83.67719543598712	44.30474389560826	47.20535166189818	62.06290678917093	-0.7764041709278249	0.5927975853061176	-1.3097289701794144	0.19028753950060553	NA	YCL058W-A	ADF1	Transcriptional repressor encoded by the FYV5 antisense strand; negatively regulates transcription of FYV5 by binding to the promoter on the sense strand
216_G0006970.mRNA.1	302.4308598147239	218.84804960181245	269.34471288917405	323.3566588840025	278.49507029742824	0.17961165595588136	0.3131624793415096	0.5735414291442349	0.5662781563481296	0.9290624574983607	YCL057C-A	MIC10	Conserved component of the MICOS complex; MICOS (formerly MINOS or MitOS) is a mitochondrial inner membrane complex that extends into the intermembrane space and has a role in the maintenance of crista junctions, inner membrane architecture, and formation of contact sites to the outer membrane; forms a subcomplex with Mic12p and Mic27p whose assembly and stability requires cardiolipin; homo-oligo…
216_G0006980.mRNA.1	570.6417140846625	442.8454650766087	431.7954405064043	572.3648889005154	504.41187714204773	-0.018546005790935648	0.2538679353186597	-0.07305375437688245	0.9417633419364626	0.9908988206461911	YCL057W	PRD1	Zinc metalloendopeptidase; found in the cytoplasm and intermembrane space of mitochondria; with Cym1p, involved in degradation of mitochondrial proteins and of presequence peptides cleaved from imported proteins; protein abundance increases in response to DNA replication stress
216_G0006990.mRNA.1	83.23785132515336	60.50504900755991	114.62973420609757	54.286154411182906	78.16469723749843	0.2382728730239918	0.5840780859412587	0.40794694880566906	0.6833126235807345	NA	YCL056C	PEX34	Protein that regulates peroxisome populations; peroxisomal integral membrane protein; interacts with Pex11p, Pex25p, and Pex27p to control both constitutive peroxisome division and peroxisome morphology and abundance during peroxisome proliferation
216_G0007000.mRNA.1	283.93355952024535	204.68729345110694	161.0442278110205	125.09418190403018	193.68981567160074	-0.7701539170997493	0.367841530620554	-2.0937111581731633	0.03628571834778171	NA	YCL055W	KAR4	Transcription factor required for response to pheromones; also required during meiosis; exists in two forms, a slower-migrating form more abundant during vegetative growth and a faster-migrating form induced by pheromone
216_G0007010.mRNA.1	143.35407728220855	111.99870773739814	182.8449748072722	87.32990057451164	131.38191510034764	0.08741193525747395	0.4747064556006622	0.18413892254081243	0.8539044727423057	NA	YCL054W	SPB1	AdoMet-dependent methyltransferase; involved in rRNA processing and 60S ribosomal subunit maturation; methylates G2922 in the tRNA docking site of the large subunit rRNA and in the absence of snR52, U2921; suppressor of PAB1 mutants
216_G0007020.mRNA.1	617.8098298355827	473.74166031451165	566.1161719994388	703.3597397622829	590.256850477954	0.21331735800957413	0.23636437155209303	0.9024937075279998	0.366794662576145	0.852938518347204	YCL052C	PBN1	Component of glycosylphosphatidylinositol-mannosyltransferase I; essential component; required for the autocatalytic post-translational processing of the protease B precursor Prb1p; localizes to ER in lumenal orientation; homolog of mammalian PIG-X
216_G0007030.mRNA.1	579.8903642319017	612.7745388850749	469.7709352740685	570.0046213174205	558.1101149271165	-0.20005375891833996	0.22484356127747115	-0.8897464431790465	0.37360204998905733	0.8569505699665947	YCL051W	LRE1	Protein involved in control of cell wall structure and stress response; direct inhibitor of the nuclear Dbf2 related (NDR) kinase Cbk1p-Mob2p; overproduction confers resistance to cell-wall degrading enzymes; exhibits genetic interactions with genes involved in the cell wall integrity pathway; LRE1 has a paralog, HLR1, that arose from the whole genome duplication
216_G0007040.mRNA.1	2843.9599202760733	2850.174010696546	8152.07287679192	7218.878402895779	5266.27130266508	1.4330782515401135	0.11921590618694956	12.020864475020792	2.7606798700854192e-33	6.012760757046043e-30	YCL050C	APA1	AP4A phosphorylase; bifunctional diadenosine 5',5'''-P1,P4-tetraphosphate phosphorylase and ADP sulfurylase involved in catabolism of bis(5'-nucleosidyl) tetraphosphates; catalyzes phosphorolysis of dinucleoside oligophosphates, cleaving substrates' alpha/beta-anhydride bond and introducing Pi into the beta-position of the corresponding NDP formed; protein abundance increases under DNA replicatio…
216_G0007050.mRNA.1	528.0979234073619	500.77583114767674	302.397458335104	426.0282987486311	439.32487790969344	-0.5034857193674971	0.26172448896580086	-1.9237241473161757	0.054389169606728176	0.5291806532786294	YCL049C	YCL049C	Protein of unknown function; localizes to membrane fraction; YCL049C is not an essential gene
216_G0007060.mRNA.1	541.0460336134968	531.6720263855797	218.00746996251684	311.555320968528	400.5702127325303	-1.0248845180223225	0.27192654146742173	-3.768975667074077	1.6391886484934132e-4	0.0198341826467703	YCL048W-A	YCL048W-A	Putative protein of unknown function; SWAT-GFP and mCherry fusion proteins localize to the cell periphery and vacuole; YCL048W-A has a paralog, YDR524C-B, that arose from the whole genome duplication
216_G0007070.mRNA.1	226.59192860736192	204.68729345110694	216.60097015630706	158.1379280673589	201.5045300705337	-0.19899435807397536	0.35280217758216353	-0.5640394836498193	0.5727272614504773	NA	YCL048W	SPS22	Protein of unknown function; SPS22 has a paralog, SPS2, that arose from the whole genome duplication; redundant with Sps2p for the organization of the beta-glucan layer of the spore wall
216_G0007080.mRNA.1	188.67246300368095	151.90629325302277	114.62973420609757	151.05712531807418	151.56640394521887	-0.3650230044958262	0.4005175048373319	-0.911378404407264	0.36209602822053877	NA	YCL047C	POF1	Nicotinamide mononucleotide-specific adenylyltransferase (NMNAT); catalyzes the conversion of nicotinamide mononucleotide (NMN) to nicotinamide adenine dinucleotide (NAD+); role in the nicotinamide riboside (NR) salvage pathway of NAD+ biosynthesis; involved in NR and NAD+ homeostasis; ATPase involved in protein quality control and filamentation pathways; interacts physically with Kss1p and suppr…
216_G0007090.mRNA.1	958.1601552539876	866.3808081295281	1125.1998449678288	964.1693076942704	978.4775290114037	0.1962338272335037	0.1834391136636105	1.0697491026551516	0.2847322577515633	0.7977875523793801	YCL045C	EMC1	Member of conserved endoplasmic reticulum membrane complex; involved in efficient folding of proteins in the ER; null mutant displays induction of the unfolded protein response; interacts with Gal80p; homologous to worm H17B01.4/EMC-1, fly CG2943, and human KIAA0090
216_G0007100.mRNA.1	298.73139975582814	360.4556111088676	437.4214397312434	344.5990671318567	360.301879431949	0.2513782029859106	0.27683170373166777	0.9080542423333523	0.36384956419812076	0.8518068980546474	YCL044C	MGR1	Subunit of the mitochondrial (mt) i-AAA protease supercomplex; i-AAA degrades misfolded mitochondrial proteins; forms a subcomplex with Mgr3p that binds to substrates to facilitate proteolysis; required for growth of cells lacking mtDNA
216_G0007110.mRNA.1	2062.4489828343553	1933.5868853054253	2074.5872141594346	1931.879016763183	2000.6255247655995	0.003963038872578326	0.14130381174873483	0.02804622765325939	0.9776252812967823	0.9967515092517923	YCL043C	PDI1	Protein disulfide isomerase; multifunctional oxidoreductase of the ER lumen, essential for disulfide bond formation in secretory and cell-surface proteins, processing of non-native disulfide bonds; Ero1p activator; complexes with exomannosidase, Mnl1p to facilitate the recognition of misfolded glycoproteins and the trimming of glycan Man8GlcNAc2 to Man7GlcNAc2 on substrates, thereby accelerating …
216_G0007120.mRNA.1	11529.367273548463	12957.091877895544	12898.306472846843	16952.621915579184	13584.346884967508	0.28557583400282543	0.13507591781110417	2.114187625970357	0.03449924531917297	0.4609776460439186	YCL040W	GLK1	Glucokinase; catalyzes the phosphorylation of glucose at C6 in the first irreversible step of glucose metabolism; one of three glucose phosphorylating enzymes; expression regulated by non-fermentable carbon sources; GLK1 has a paralog, EMI2, that arose from the whole genome duplication
216_G0007130.mRNA.1	1982.9105915680977	1721.1755430448427	2379.094422203853	1769.0205535296343	1963.0502775866069	0.16436548683591137	0.1717353625253184	0.9570858582586885	0.33852392086347355	0.8340992518189346	YCL039W	GID7	Subunit of GID Complex that binds directly to central component Vid30p; GID complex is involved in proteasome-dependent catabolite inactivation of fructose-1,6-bisphosphatase; Gid7p contains six WD40 repeats; computational analysis suggests that Gid7p and Moh1p have similar functions
216_G0007140.mRNA.1	571.5665790993864	498.20114821118483	541.5024253907676	522.7992696555224	533.5173555892153	-0.008295774178942518	0.22405252054484084	-0.03702602478547988	0.9704642551858356	0.9967515092517923	YCL038C	ATG22	Vacuolar integral membrane protein required for efflux of amino acids; required for efflux of amino acids during autophagic body breakdown in the vacuole; null mutation causes a gradual loss of viability during starvation
216_G0007150.mRNA.1	283.0086945055214	191.81387876864738	223.63346918735598	265.5301030981773	240.99653638992552	0.03688208184327876	0.33739274583070267	0.10931498172099259	0.9129526641116374	NA	YCL037C	SRO9	Cytoplasmic RNA-binding protein; shuttles between nucleus and cytoplasm and is exported from the nucleus in an mRNA export-dependent manner; associates with translating ribosomes; involved in heme regulation of Hap1p as a component of the HMC complex, also involved in the organization of actin filaments; contains a La motif; SRO9 has a paralog, SLF1, that arose from the whole genome duplication
216_G0007160.mRNA.1	1715.624602312883	1636.2110061406095	1872.051242065225	1917.7174112646137	1785.401065445833	0.17656363437528155	0.1433155667430415	1.2319920186468813	0.2179520655697143	0.7598190343768194	216_G0007160	216_G0007160	NA
216_G0007170.mRNA.1	555.8438738490796	603.7631486073532	611.8274157012569	683.2974653059762	613.6829758659164	0.158936631332657	0.21203503790086906	0.7495772062302425	0.45350938318299705	0.8850747639539136	YCL034W	LSB5	Protein involved in membrane-trafficking events at plasma membrane; interacts with actin regulators Sla1p and Las17p, ubiquitin, Arf3p to couple actin dynamics to membrane trafficking processes; similar structure to GGA family of proteins with N-terminal VHS domain and GAT domain; binds Las17p, which is homolog of human Wiskott-Aldrich Syndrome protein involved in actin patch assembly, actin poly…
216_G0007180.mRNA.1	290.40761462331284	186.66451289566356	293.9584594978453	264.3499693066298	258.84513908086285	0.2236663565354033	0.3315271480353489	0.6746547239369821	0.4998951562537956	NA	YCL033C	MXR2	Methionine-R-sulfoxide reductase; involved in the response to oxidative stress; protects iron-sulfur clusters from oxidative inactivation along with MXR1; involved in the regulation of lifespan
216_G0007190.mRNA.1	253.41301403435577	225.28475694304223	246.13746608671255	252.54863139115525	244.34596711381644	0.05726267454800505	0.3107451419088251	0.18427536532431565	0.8537974386001703	NA	YCL032W	STE50	Adaptor protein for various signaling pathways; involved in mating response, invasive/filamentous growth, osmotolerance; acts as an adaptor that links G protein-associated Cdc42p-Ste20p complex to the effector Ste11p to modulate signal transduction
216_G0007200.mRNA.1	659.4287554981594	664.2681976149131	920.554123164305	580.6258254413476	706.2192254296813	0.1853037056869621	0.2411342177789639	0.7684670694758927	0.4422097475063941	0.881932747029204	YCL031C	RRP7	Essential protein involved in rRNA processing and ribosome biogenesis; protein abundance increases in response to DNA replication stress
216_G0007210.mRNA.1	813.881212957055	599.9011242026153	870.6233800438575	1013.7349269392635	824.5351610356978	0.4106885862151465	0.2128328699123229	1.929629508751777	0.05365275983161205	0.5279625493068572	YCL030C	HIS4	Multifunctional enzyme containing phosphoribosyl-ATP pyrophosphatase; phosphoribosyl-AMP cyclohydrolase, and histidinol dehydrogenase activities; catalyzes the second, third, ninth and tenth steps in histidine biosynthesis
216_G0007220.mRNA.1	125.78164200245396	114.57339067389005	158.23122819860092	128.63458327867255	131.80521103840437	0.25700859372390344	0.4177008209813719	0.615293484748418	0.5383609194834977	NA	YCL029C	BIK1	Microtubule-associated protein; component of the interface between microtubules and kinetochore, involved in sister chromatid separation; essential in polyploid cells but not in haploid or diploid cells; ortholog of mammalian CLIP-170
216_G0007230.mRNA.1	357.92276069815944	317.973342656751	310.1332072692578	297.3937154699585	320.8557565235317	-0.15444858194432143	0.2757834625998435	-0.5600356906404622	0.5754550936560929	0.9290890985789254	YCL028W	RNQ1	[PIN(+)] prion; an infectious protein conformation that is generally an ordered protein aggregate
216_G0007240.mRNA.1	122.08218194355825	236.87083015725582	94.93873691916056	119.19351294629291	143.2713154915669	-0.7441237333435284	0.4509238928485894	-1.650220237039844	0.0988978992026225	NA	YCL027W	FUS1	Membrane protein localized to the shmoo tip; required for cell fusion; expression regulated by mating pheromone; proposed to coordinate signaling, fusion, and polarization events required for fusion; potential Cdc28p substrate
216_G0007250.mRNA.1	100.81028660490796	79.81517103124925	87.20298798500673	70.80802749284727	84.6591182785028	-0.19207642832670702	0.5171727278957727	-0.3713970555025413	0.7103418183688	NA	YCL026C-B	HBN1	Protein of unknown function; similar to bacterial nitroreductases; green fluorescent protein (GFP)-fusion protein localizes to the cytoplasm and nucleus; protein becomes insoluble upon intracellular iron depletion; protein abundance increases in response to DNA replication stress
216_G0007260.mRNA.1	299.65626477055207	292.2265132918319	400.85244476978903	430.7488339148209	355.8710141867485	0.4893327821525773	0.2623870218709799	1.864927535909876	0.06219156214041057	0.5479753412023645	YCL025C	AGP1	Low-affinity amino acid permease with broad substrate range; involved in uptake of asparagine, glutamine, and other amino acids; expression regulated by SPS plasma membrane amino acid sensor system (Ssy1p-Ptr3p-Ssy5p); AGP1 has a paralog, GNP1, that arose from the whole genome duplication
216_G0007270.mRNA.1	270.06058429938645	350.15687936289993	396.63294535115966	284.41224376293655	325.31566319409563	0.14127873780559727	0.30162221278080975	0.46839633097004424	0.6395011913508235	0.942529767911135	YCL024W	KCC4	Protein kinase of the bud neck involved in the septin checkpoint; associates with septin proteins, negatively regulates Swe1p by phosphorylation, shows structural homology to bud neck kinases Gin4p and Hsl1p; KCC4 has a paralog, GIN4, that arose from the whole genome duplication
216_G0007280.mRNA.1	42.543790677300606	70.80378075352756	79.46723905085291	71.98816128439472	66.20074294151895	0.4261722067157246	0.5942404589469716	0.7171713071690311	0.47326840130042236	NA	YCL021W-A	YCL021W-A	Putative protein of unknown function; SWAT-GFP and mCherry fusion proteins localize to the vacuole
216_G0007290.mRNA.1	400.46655137546003	343.7201720216701	423.35644166914557	304.4745182192433	368.00442082137977	-0.029395551306071542	0.28123251331943283	-0.1045240145213336	0.9167535118237793	0.9847725295658979	YER076C	YER076C	Putative protein of unknown function; the authentic, non-tagged protein is detected in highly purified mitochondria in high-throughput studies; analysis of HA-tagged protein suggests a membrane localization
216_G0007300.mRNA.1	761.1639071177913	834.1972714233792	1285.5408228757444	1090.443623389848	992.8364062016907	0.5770520581833195	0.1833685928793568	3.146951444203849	0.0016498235692096056	0.09135548475606409	YCL018W	LEU2	Beta-isopropylmalate dehydrogenase (IMDH); catalyzes the third step in the leucine biosynthesis pathway; can additionally catalyze the conversion of beta-ethylmalate into alpha-ketovalerate
216_G0007310.mRNA.1	1163.480188522699	1351.7085416582534	1437.4428019464012	1236.7802135417323	1297.3529364172714	0.0909230456362577	0.17143398071903834	0.5303676975527429	0.5958570178894789	0.933069570794261	YCL017C	NFS1	Cysteine desulfurase; involved in iron-sulfur cluster (Fe/S) biogenesis and in thio-modification of mitochondrial and cytoplasmic tRNAs; essential protein located predominantly in mitochondria
216_G0007320.mRNA.1	199.77084318036805	149.33161031653086	123.77198294646116	165.21873081664364	159.52329181500093	-0.2799928219882262	0.3972360083185995	-0.7048525715817296	0.4809019883086258	NA	YCL016C	DCC1	Subunit of a complex with Ctf8p and Ctf18p; shares some components with Replication Factor C; required for sister chromatid cohesion and telomere length maintenance
216_G0007330.mRNA.1	505.90116305398766	464.73027003679	533.0634265535089	475.5939179936242	494.8221944094777	0.05608300304209974	0.23100084547391486	0.24278267435359996	0.8081737579402344	0.969154663541165	YCL014W	BUD3	Guanine nucleotide exchange factor (GEF) for Cdc42p; activates Cdc42p in early G1, accounting for the first stage of biphasic activation, with Cdc24p accounting for the second stage in late G1; involved in the Cdc42p-mediated assembly of the axial landmark that dictates the site for the next round of budding, resulting in the axial budding pattern observed in haploids; localizes with septins to t…
216_G0007340.mRNA.1	185.89786795950917	181.51514702267974	110.4102347874682	166.39886460819108	161.05552859446203	-0.41543029991764446	0.395627792055957	-1.050053379108631	0.29369357163203125	NA	216_G0007340	216_G0007340	NA
216_G0007350.mRNA.1	1063.594766932515	1031.1605160650104	1101.2893482622624	1078.6422854743735	1068.6717291835403	0.05746196620892739	0.16834619604299209	0.34133213318495664	0.7328535600792176	0.9610243713728255	YCL011C	GBP2	Poly(A+) RNA-binding protein; key surveillance factor for the selective export of spliced mRNAs from the nucleus to the cytoplasm; preference for intron-containing genes; similar to Npl3p; also binds single-stranded telomeric repeat sequence in vitro; relocalizes to the cytosol in response to hypoxia; GBP2 has a paralog, HRB1, that arose from the whole genome duplication
216_G0007360.mRNA.1	258.0373391079754	334.70878174394846	278.48696162953763	300.9341168446009	293.0417998315156	-0.03120844110203184	0.29681886308298994	-0.105143051819136	0.9162622981949059	0.9847725295658979	YCL010C	SGF29	Component of the HAT/Core module of the SAGA, SLIK, and ADA complexes; HAT/Core module also contains Gcn5p, Ngg1p, and Ada2p; binds methylated histone H3K4; involved in transcriptional regulation through SAGA and TBP recruitment to target promoters and H3 acetylation
216_G0007370.mRNA.1	365.32168081595086	426.1100259894113	338.2632033934535	536.9608751540918	416.6639463382269	0.14187592103896696	0.2862106510324737	0.4957045467286597	0.6201028787460439	0.9331021073335635	YCL009C	ILV6	Regulatory subunit of acetolactate synthase; acetolactate synthase catalyzes the first step of branched-chain amino acid biosynthesis; enhances activity of the Ilv2p catalytic subunit, localizes to mitochondria
216_G0007380.mRNA.1	411.5649315521472	218.84804960181245	351.6249515524465	383.54348225292273	341.3953537398322	0.21606702250396181	0.3256631642583777	0.6634677980729086	0.5070309967603452	0.9064132784766336	YCL008C	STP22	Component of the ESCRT-I complex; ESCRT-I is involved in ubiquitin-dependent sorting of proteins into the endosome; prevents polyubiquitination of the arrestin-related protein Rim8p, thereby directing its monoubiquitination by Rsp5p; homologous to the mouse and human Tsg101 tumor susceptibility gene; mutants exhibit a Class E Vps phenotype;
216_G0007390.mRNA.1	669.6022706601226	493.051782338201	443.7506888591875	549.9423468611138	539.0867721796562	-0.23137991611373757	0.24761194871368813	-0.9344456812998166	0.3500740430660279	0.8397150504381153	YCL005W-A	VMA9	Vacuolar H+ ATPase subunit e of the V-ATPase V0 subcomplex; essential for vacuolar acidification; interacts with the V-ATPase assembly factor Vma21p in the ER; involved in V0 biogenesis
216_G0007400.mRNA.1	339.4254604036809	281.92778154586426	421.2466919598309	376.462679503638	354.7656533532535	0.35967483263981803	0.27031232357744395	1.3305898446645252	0.18332400583748237	0.7180187273033637	YCL005W	LDB16	Protein involved in lipid droplet (LD) assembly; forms a complex with Sei1p at ER-LD contact sites, stabilizing contact sites; ensures that LDs bud from the ER towards the cytosolic side of the membrane; null mutants have decreased net negative cell surface charge and localized accumulation of phosphatidic acid (PA) marker proteins; GFP-fusion protein expression is induced in response to MMS; nul…
216_G0007410.mRNA.1	390.29303621349686	379.7657331325569	333.3404540717193	426.0282987486311	382.356880541601	-0.02375372261453544	0.2647906189287269	-0.08970756860887574	0.9285196013151673	0.9881469866006344	YCL004W	PGS1	Phosphatidylglycerolphosphate synthase; catalyzes the synthesis of phosphatidylglycerolphosphate from CDP-diacylglycerol and sn-glycerol 3-phosphate in the first committed and rate-limiting step of cardiolipin biosynthesis
216_G0007420.mRNA.1	80.46325628098158	209.83665932409076	142.05648042718838	139.25578740259962	142.90304585871507	-0.03803465012551445	0.4851488583411961	-0.07839789679308158	0.9375115464995444	NA	YCL002C	YCL002C	Putative protein of unknown function; YCL002C is not an essential gene
216_G0007430.mRNA.1	469.8314274797545	451.85685535433043	528.1406772317746	505.0972627823105	488.7315557120425	0.16498470337320964	0.22837894476876422	0.7224164361572744	0.47003848468814785	0.8926805421971868	YCL001W	RER1	Protein involved in retention of membrane proteins; including Sec12p, in the ER; localized to Golgi; functions as a retrieval receptor in returning membrane proteins to the ER
216_G0007440.mRNA.1	13.872975220858892	51.493658729838224	23.20724680246147	31.863612371781272	30.109373281234966	-0.24076749204621667	0.9277171807542426	-0.25952682244223446	0.7952287894650593	NA	216_G0007440	216_G0007440	NA
216_G0007450.mRNA.1	733.4179566760735	885.6909301532174	997.9116125058432	952.3679697787958	892.3471172784825	0.27069951160798356	0.18982146927697818	1.4260742614577073	0.15384690738506085	0.6795947283147475	YCR002C	CDC10	Component of the septin ring, required for cytokinesis; septins are GTP-binding proteins that assemble into rod-like hetero-oligomers that can associate to form filaments; septin rings at the mother-bud neck act as scaffolds for recruiting cell division factors and as barriers to prevent diffusion of specific proteins between mother and daughter cells; N-terminus interacts with phosphatidylinosit…
216_G0007460.mRNA.1	337.57573037423305	418.3859771799356	490.16518246411044	437.82963666410564	420.9891316705962	0.29951272399219786	0.25448673848877146	1.1769286123544431	0.23922400074982236	0.7709459672672642	YCR003W	MRPL32	Mitochondrial ribosomal protein of the large subunit; protein abundance increases in response to DNA replication stress
216_G0007470.mRNA.1	3007.661027882208	3314.904280733336	3188.535060677585	3588.786860095809	3274.9718073472345	0.09996324056735127	0.13182343398059798	0.7583116108328968	0.4482644580438912	0.8847365892274296	YCR004C	YCP4	Protein of unknown function; has sequence and structural similarity to flavodoxins; predicted to be palmitoylated; the authentic, non-tagged protein is detected in highly purified mitochondria in high-throughput studies
216_G0007480.mRNA.1	459.65791231779133	413.2366113069518	441.6409391498728	520.4390020724275	458.7436162117608	0.13712633622144751	0.24211196504798316	0.5663757104869683	0.571138402934555	0.9290624574983607	YCR005C	CIT2	Citrate synthase, peroxisomal isozyme involved in glyoxylate cycle; catalyzes condensation of acetyl coenzyme A and oxaloacetate to form citrate; expression is controlled by Rtg1p and Rtg2p transcription factors; SCF-Ucc1 regulates level of Cit2p to maintain citrate homeostasis; oxaloacetate-dependent positive feedback loop inhibits Cit2p ubiquitination; CIT2 has a paralog, CIT1, that arose from …
216_G0007490.mRNA.1	293.1822096674846	346.29485495816203	527.4374273286697	474.4137842020767	410.33206903909826	0.6510534568607006	0.2537218907049598	2.5660121602111867	0.01028752215708056	0.2562382140500024	216_G0007490	216_G0007490	NA
216_G0007500.mRNA.1	4.624325073619631	6.436707341229778	26.723496317985934	17.70200687321182	13.87163390151179	2.0195211807936184	1.2709454214050229	1.5889912712074208	0.11206236339602717	NA	216_G0007500	216_G0007500	NA
216_G0007510.mRNA.1	25.896220412269933	39.907585515624625	6.329249127944037	41.30468270416091	28.359434439999877	-0.4844432165308961	1.016367001076823	-0.4766420161394821	0.6336170588813594	NA	YAR029W	YAR029W	Member of DUP240 gene family but contains no transmembrane domains; green fluorescent protein (GFP)-fusion protein localizes to the cytoplasm in a punctate pattern
216_G0007520.mRNA.1	1901.5224702723922	1688.9920063386937	1943.7827321819243	2139.582564075535	1918.4699432171365	0.18398230744016542	0.14802315483624018	1.2429292406563506	0.2138939093977102	0.75730117396225	YCR008W	SAT4	Ser/Thr protein kinase involved in salt tolerance; funtions in regulation of Trk1p-Trk2p potassium transporter; overexpression affects the Fe-S and lipoamide containing proteins in the mitochondrion; required for lipoylation of Lat1p, Kgd2p and Gcv3p; partially redundant with Hal5p; has similarity to Npr1p; localizes to the cytoplasm and mitochondrion
216_G0007530.mRNA.1	1078.392607168098	1141.8718823341626	1271.4758248136466	1324.110114116244	1203.962607108038	0.22542548824901873	0.1628424889690991	1.3843161552989733	0.16626166941166545	0.6976061577337633	YCR009C	RVS161	Amphiphysin-like lipid raft protein; N-BAR domain protein that interacts with Rvs167p and regulates polarization of the actin cytoskeleton, endocytosis, cell polarity, cell fusion and viability following starvation or osmotic stress
216_G0007540.mRNA.1	481.85467267116553	699.0264172575539	423.35644166914557	641.9927826018153	561.5575785499201	-0.14998885814361104	0.2722923706777082	-0.550837534560017	0.5817450512716164	0.9298244043563457	YCR010C	ADY2	Acetate transporter required for normal sporulation; phosphorylated in mitochondria; ADY2 has a paralog, ATO2, that arose from the whole genome duplication
216_G0007550.mRNA.1	2642.3393470662572	2765.2094737923126	2817.2191118382016	3342.138897662391	2891.7267075897907	0.1869972928535401	0.1380425333650262	1.3546353308299748	0.17553377107995694	0.7110586858254425	YCR011C	ADP1	Putative ATP-dependent permease of the ABC transporter family
216_G0007560.mRNA.1	1093.1904474036808	969.3681255892045	1286.9473226819541	1457.4652325611064	1201.7427820589864	0.40986873743384156	0.1709605906004732	2.397445727078034	0.016509826587797746	0.3413772371033876	YCR012W	PGK1	3-phosphoglycerate kinase; catalyzes transfer of high-energy phosphoryl groups from the acyl phosphate of 1,3-bisphosphoglycerate to ADP to produce ATP; key enzyme in glycolysis and gluconeogenesis
216_G0007570.mRNA.1	196.07138312147237	162.2050249989904	200.42622238489452	125.09418190403018	170.94920310234687	-0.1336964023634113	0.39658555929542755	-0.3371186853120316	0.7360274322211057	NA	YCR014C	POL4	DNA polymerase IV; undergoes pair-wise interactions with Dnl4p-Lif1p and Rad27p to mediate repair of DNA double-strand breaks by non-homologous end joining (NHEJ); homologous to mammalian DNA polymerase beta
216_G0007580.mRNA.1	38.8443306184049	55.35568313457609	66.10549089185994	70.80802749284727	57.77838303442205	0.5436404396623725	0.6218083788392106	0.8742893440536108	0.3819607009239569	NA	YCR015C	CTO1	Protein required for cold tolerance; involved in phosphate uptake; YCR015C is not an essential gene
216_G0007590.mRNA.1	248.78868896073615	82.38985396774116	64.69899108565015	146.33659015188437	135.55353104150296	-0.6637652097371881	0.5602177438992769	-1.1848343201648541	0.23608296009984187	NA	YCR016W	YCR016W	Putative protein of unknown function; green fluorescent protein (GFP)-fusion protein localizes to the nucleolus and nucleus; predicted to be involved in ribosome biogenesis
216_G0007600.mRNA.1	2051.3506026576683	1538.373054553917	1727.8850119287222	1753.6788142395174	1767.8218708449563	-0.04575930904789496	0.16875431520600942	-0.2711593418635463	0.7862684823299614	0.9674916834367292	YCR017C	CWH43	GPI lipid remodelase; responsible for introducing ceramides into GPI anchors having a C26:0 fatty acid in sn-2 of the glycerol moiety; can also use lyso-GPI protein anchors and various base resistant lipids as substrates; contains 14-16 transmembrane segments and several putative glycosylation and phosphorylation sites; null mutation is synthetically lethal with pkc1 deletion
216_G0007610.mRNA.1	52.717305839263794	57.930366071068	64.69899108565015	53.10602061963545	57.11317090390435	0.09479228753865053	0.6175167627835553	0.15350561029527227	0.8779995663687787	NA	YCR018C	SRD1	Protein involved in the processing of pre-rRNA to mature rRNA; contains a C2/C2 zinc finger motif; srd1 mutation suppresses defects caused by the rrp1-1 mutation
216_G0007620.mRNA.1	93.41136648711655	60.50504900755991	185.65797441969175	99.13123848998617	109.6764071010886	0.8881701681420057	0.5084793156188065	1.7467183833449054	0.080686199958728555	NA	YCR019W	MAK32	Protein necessary for stability of L-A dsRNA-containing particles
216_G0007630.mRNA.1	109.1340717374233	114.57339067389005	102.67448585331438	99.13123848998617	106.37829668865348	-0.14747349275071223	0.4551435335443406	-0.3240153531399017	0.7459264106233091	NA	YCR020C	PET18	Protein of unknown function; has weak similarity to proteins involved in thiamin metabolism; expression is induced in the absence of thiamin
216_G0007640.mRNA.1	69.36487610429447	64.36707341229778	13.361748158992967	30.683478580233817	44.44429406395476	-1.6253118736394938	0.7446269876424431	-2.182719536912541	0.029056470281258684	NA	YCR020C-A	MAK31	Non-catalytic subunit of N-terminal acetyltransferase of the NatC type; required for replication of dsRNA virus; member of the Sm protein family
216_G0007650.mRNA.1	66.59028106012269	114.57339067389005	115.33298410920246	120.37364673784036	104.21757564526389	0.3857102299499622	0.48947150675886625	0.7880136527333732	0.4306887200355656	NA	YCR020W-B	HTL1	Component of the RSC chromatin remodeling complex; RSC functions in transcriptional regulation and elongation, chromosome stability, and establishing sister chromatid cohesion; involved in telomere maintenance
216_G0007660.mRNA.1	635.3822651153373	713.1871734082594	745.4448972911866	646.713317768005	685.181913395697	0.04868584744111205	0.2069596820597338	0.2352431495669774	0.8140200170161521	0.9701203388435796	YCR021C	HSP30	Negative regulator of the H(+)-ATPase Pma1p; stress-responsive protein; hydrophobic plasma membrane localized; induced by heat shock, ethanol treatment, weak organic acid, glucose limitation, and entry into stationary phase
216_G0007670.mRNA.1	705.6720062343556	807.1631005902142	799.5951398302633	960.628906319628	818.2647882436153	0.21781106751947596	0.1991656271487444	1.093617762450578	0.2741226556262114	0.7886910752363123	YCR023C	YCR023C	Vacuolar membrane protein of unknown function; member of the multidrug resistance family; YCR023C is not an essential gene
216_G0007680.mRNA.1	187.747597988957	263.9050009904209	210.9749709314679	224.22542039401637	221.71324757621554	-0.05090032823594816	0.34025778729567735	-0.14959342632683603	0.8810853948532273	NA	YCR024C	SLM5	Mitochondrial asparaginyl-tRNA synthetase
216_G0007690.mRNA.1	277.45950441717787	473.74166031451165	336.85670358724377	429.56870012327346	379.4066421105517	0.030520351682198556	0.3090394676145902	0.09875875051746189	0.9213298206421919	0.9857531176404312	YCR026C	NPP1	Nucleotide pyrophosphatase/phosphodiesterase; mediates extracellular nucleotide phosphate hydrolysis along with Npp2p and Pho5p; activity and expression enhanced during conditions of phosphate starvation; involved in spore wall assembly; NPP1 has a paralog, NPP2, that arose from the whole genome duplication, and an npp1 npp2 double mutant exhibits reduced dityrosine fluorescence relative to the s…
216_G0007700.mRNA.1	205.32003326871163	298.6632206330617	193.3937233538456	161.67832944200126	214.76382667440504	-0.49914825121461476	0.352668511960944	-1.4153468038277615	0.15696683845928464	NA	YCR027C	RHB1	Putative Rheb-related GTPase; involved in regulating canavanine resistance and arginine uptake; member of the Ras superfamily of G-proteins
216_G0007710.mRNA.1	222.8924685484662	102.98731745967645	124.47523284956605	165.21873081664364	153.8934374185881	-0.1791161823980052	0.45397200590359343	-0.39455336467606494	0.6931725364139495	NA	YCR028C	FEN2	Plasma membrane H+-pantothenate symporter; confers sensitivity to the antifungal agent fenpropimorph; relocalizes from vacuole to cytoplasm upon DNA replication stress
216_G0007720.mRNA.1	149.82813238527604	164.77970793548232	201.1294722879994	168.759132191286	171.12411120001093	0.23723943331834682	0.3693225480603101	0.6423637943698086	0.5206370019575048	NA	216_G0007720	216_G0007720	NA
216_G0007730.mRNA.1	879.5466290024539	1087.8035406678325	914.9281239394658	880.3798084944011	940.6645255260383	-0.12995295149772118	0.18897333312023556	-0.6876787817201581	0.49165508466128816	0.8998786262082966	YCR030C	SYP1	Negative regulator of WASP-Arp23 complex; involved in endocytic site formation; directly inhibits Las17p stimulation of Arp23 complex-mediated actin assembly in vitro; may regulate assembly and disassembly of the septin ring; colocalizes and interacts with septin subunits; potential role in actin cytoskeletal organization
216_G0007740.mRNA.1	316.3038350355828	302.52524503779955	400.1491948666841	539.3211427371867	389.5748544193133	0.5985918062284148	0.2695624220385188	2.220605534338461	0.026377690637655687	0.4156893308129574	216_G0007740	216_G0007740	NA
216_G0007750.mRNA.1	656.6541604539876	1005.4136867000914	782.7171421557459	1038.5177365617599	870.8256814678962	0.13239847918466058	0.23634256740296478	0.5601973467560788	0.5753448365766103	0.9290890985789254	YCR032W	BPH1	Protein homologous to Chediak-Higashi syndrome and Beige proteins; both of which are implicated in disease syndromes in human and mouse, respectively, due to defective lysosomal trafficking; mutant phenotype and genetic interactions suggest a role in protein sorting
216_G0007760.mRNA.1	798.1585077067483	968.0807841209586	915.6313738425707	823.7333865001233	876.4010130426002	-0.01938351400124168	0.1937557088724938	-0.10004099550944086	0.9203117789688489	0.9857531176404312	YCR033W	SNT1	Subunit of the Set3C deacetylase complex; interacts directly with the Set3C subunit, Sif2p; putative DNA-binding protein; mutant has increased aneuploidy tolerance; relocalizes to the cytosol in response to hypoxia
216_G0007770.mRNA.1	276.53463940245393	252.3189277762073	271.4544625984887	245.46782864187054	261.44396460475514	-0.032413355468927416	0.30222215275062986	-0.10725009789627298	0.9145905722187335	NA	YCR034W	ELO2	Fatty acid elongase, involved in sphingolipid biosynthesis; acts on fatty acids of up to 24 carbons in length; mutations have regulatory effects on 1,3-beta-glucan synthase, vacuolar ATPase, and the secretory pathway; ELO2 has a paralog, ELO1, that arose from the whole genome duplication; lethality of the elo2 elo3 double null mutation is functionally complemented by human ELOVL1 and weakly compl…
216_G0007780.mRNA.1	728.7936316024538	719.6238807494892	748.9611468067111	639.6325150187204	709.2527935443436	-0.05898012236823574	0.2022822695035278	-0.29157336682544555	0.7706128411888957	0.9657046997177301	YCR035C	RRP43	Exosome non-catalytic core component; involved in 3'-5' RNA processing and degradation in both the nucleus and the cytoplasm; has similarity to E. coli RNase PH and to human hRrp43p (OIP2, EXOSC8); protein abundance increases in response to DNA replication stress
216_G0007790.mRNA.1	737.1174167349692	695.164392852816	598.465667542264	680.9371977228813	677.9211687132326	-0.1651094143460787	0.20436184766738988	-0.8079268035137525	0.4191327202976023	0.8715820329513749	YCR036W	RBK1	Putative ribokinase
216_G0007800.mRNA.1	783.3606674711655	650.1074414642076	633.6281626975086	627.83117710324575	673.7318621840318	-0.18591485639795888	0.20846936912906755	-0.8918089845748767	0.3724953251561769	0.8568124846602996	YCR037C	PHO87	Low-affinity inorganic phosphate (Pi) transporter; acts upstream of Pho81p in regulation of the PHO pathway; expression is independent of Pi concentration and Pho4p activity; contains 12 membrane-spanning segments; PHO87 has a paralog, PHO90, that arose from the whole genome duplication
216_G0007810.mRNA.1	236.76544376932512	148.0442688482849	133.61748158992967	86.14976678296418	151.14424024762596	-0.8043676696030583	0.43384942372851737	-1.8540249810413345	0.06373558613930258	NA	YCR038C	BUD5	GTP/GDP exchange factor for Rsr1p (Bud1p); required for both axial and bipolar budding patterns; mutants exhibit random budding in all cell types
216_G0007820.mRNA.1	0	1.2873414682459556	0.703249903104893	3.5404013746423635	1.3827481864983031	1.7906382895647104	3.971174504228447	0.4509089911959461	0.6520551430291028	NA	216_G0007820	216_G0007820	NA
216_G0007830.mRNA.1	851.8006785607361	670.7049049561429	854.448632272445	702.1796059707355	769.7834554400149	0.03210718723686647	0.21305665256381193	0.15069788645651488	0.8802140405577772	0.9803751577986274	YCR042C	TAF2	TFIID subunit (150 kDa); involved in RNA polymerase II transcription initiation
216_G0007840.mRNA.1	196.07138312147237	168.6417323402202	223.63346918735598	132.1749846533149	180.13039232559086	-0.030429073029747112	0.3934087646434313	-0.07734721685046013	0.9383473297687042	NA	YCR043C	YCR043C	Putative protein of unknown function; green fluorescent protein (GFP)-fusion protein localizes to the Golgi apparatus; YCR043C is not an essential gene
216_G0007850.mRNA.1	307.9800499030674	235.58348868900987	289.73896007921593	372.92227812899563	301.55619420007224	0.2799884188699077	0.3036689021780161	0.9220187410094878	0.35651880023311455	0.8470886693538802	YCR044C	PER1	Protein of the endoplasmic reticulum; required for GPI-phospholipase A2 activity that remodels the GPI anchor as a prerequisite for association of GPI-anchored proteins with lipid rafts; functionally complemented by human ortholog PERLD1
216_G0007860.mRNA.1	187.747597988957	122.29743948336578	57.66649205460123	130.99485086176745	124.67659509717286	-0.7312095575138366	0.5044039527540809	-1.4496507283921574	0.14715594216110736	NA	YCR045C	RRT12	Probable subtilisin-family protease; role in formation of the dityrosine layer of spore walls; localizes to the spore wall and also the nuclear envelope and ER region in mature spores
216_G0007870.mRNA.1	96.18596153128833	182.8024884909257	86.49973808190184	113.29284398855563	119.69525802316787	-0.4805468943845277	0.4810880366324555	-0.998875170017289	0.31785516586624635	NA	YCR046C	IMG1	Mitochondrial ribosomal protein of the large subunit; required for respiration and for maintenance of the mitochondrial genome
216_G0007880.mRNA.1	219.1930084895705	252.3189277762073	232.0724680246147	230.12608935175362	233.4276234105365	-0.027055738495392292	0.3180005848552947	-0.08508078218693822	0.9321971684946702	NA	YCR047C	BUD23	Methyltransferase that methylates residue G1575 of 18S rRNA; required for rRNA processing and nuclear export of 40S ribosomal subunits independently of methylation activity; diploid mutant displays random budding pattern; functional homolog of human WBSCR22
216_G0007890.mRNA.1	244.1643638871165	293.5138547600779	311.5397070754676	305.6546520107907	288.7181444333632	0.20139885857060463	0.29207494670514045	0.6895451350502979	0.4904802801122046	0.8998786262082966	YCR048W	ARE1	Acyl-CoA:sterol acyltransferase; endoplasmic reticulum enzyme that contributes the major sterol esterification activity in the absence of oxygen; ARE1 has a paralog, ARE2, that arose from the whole genome duplication
216_G0007900.mRNA.1	190.5221930331288	299.95056210130764	165.96697713275475	164.03859702509618	205.11958232307182	-0.5677028786472647	0.3638148915603493	-1.5604168268441936	0.11866141094620318	NA	216_G0007900	216_G0007900	NA
216_G0007910.mRNA.1	426.36277178772997	454.43153829082235	590.7299186081101	527.5198048217122	499.7610083770937	0.3464944401045953	0.22960148434092298	1.5091123696313051	0.1312700690055705	0.6492949514628295	YCR053W	THR4	Threonine synthase; conserved protein that catalyzes formation of threonine from O-phosphohomoserine; expression is regulated by the GCN4-mediated general amino acid control pathway
216_G0007920.mRNA.1	54.56703586871165	81.1025124994952	35.16249515524465	80.24909782522691	62.770285337169604	-0.2411921140889669	0.6496835895006721	-0.37124550779301685	0.7104546807701042	NA	YCR054C	CTR86	Essential protein of unknown function; with orthologs in Ashbya gossypii and Candida albicans; similar to human ATXN10, mutations in which cause spinocerebellar ataxia type 10; codon usage corresponds to that observed for yeast genes expressed at low levels; relative distribution to the nucleus increases upon DNA replication stress
216_G0007930.mRNA.1	155.3773224736196	140.32022003880917	261.6089639550202	173.47966735747582	182.6965434562312	0.5606501101789492	0.37841683744221893	1.4815675591193949	0.13845539627403497	NA	YCR057C	PWP2	Conserved 90S pre-ribosomal component; essential for proper endonucleolytic cleavage of the 35 S rRNA precursor at A0, A1, and A2 sites; contains eight WD-repeats; PWP2 deletion leads to defects in cell cycle and bud morphogenesis
216_G0007940.mRNA.1	8.323785132515336	18.02278055544338	39.38199457387401	23.60267583094909	22.332809023195452	1.277220103000302	1.0193484285039236	1.2529769677232458	0.2102140889364156	NA	YCR059C	YIH1	Negative regulator of eIF2 kinase Gcn2p; competes with Gcn2p for binding to Gcn1p; may contribute to regulation of translation in response to starvation via regulation of Gcn2p; binds to monomeric actin and to ribosomes and polyribosomes; ortholog of mammalian IMPACT
216_G0007950.mRNA.1	14.79784023558282	2.5746829364919113	0	1.1801337915474546	4.638164240905547	-4.124330602888256	2.5606911927557072	-1.6106317757315465	0.10726000376211312	NA	YCR060W	TAH1	Component of conserved R2TP complex (Rvb1-Rvb2-Tah1-Pih1); R2TP complex interacts with Hsp90 (Hsp82p and Hsc82p) to mediate assembly of large protein complexes such as box C/D snoRNPs and RNA polymerase II; contains a single TPR domain with at least two TPR motifs; plays a role in determining prion variants
216_G0007960.mRNA.1	667.7525406306747	863.8061251930362	530.2504269410894	822.5532527085758	721.090586368344	-0.18131652390081282	0.2473098789544909	-0.7331552005416575	0.4634637756576664	0.8888667908031025	YCR061W	YCR061W	Protein of unknown function; green fluorescent protein (GFP)-fusion protein localizes to the cytoplasm in a punctate pattern; induced by treatment with 8-methoxypsoralen and UVA irradiation
216_G0007970.mRNA.1	46.24325073619631	47.63163432510036	48.524243314237616	42.484816495708365	46.22098621781066	-0.042099143736111545	0.6808341059577506	-0.061834657470470525	0.950694503613932	NA	YCR063W	BUD31	Component of the SF3b subcomplex of the U2 snRNP; increases efficiency of first and second step pre-mRNA splicing; diploid mutants display a random budding pattern instead of the wild-type bipolar pattern; facilitates passage through G1/S Start, but is not required for G2/M transition or exit from mitosis
216_G0007980.mRNA.1	648.3303753214723	650.1074414642076	601.9819170577885	621.9305081455085	630.5875604972442	-0.08570437347163533	0.20513154274365317	-0.4178020226696074	0.6760918719202521	0.9488911058472668	YCR065W	HCM1	Forkhead transcription factor; drives S-phase activation of genes involved in chromosome segregation, spindle dynamics, budding; also activates genes involved in respiration, use of alternative energy sources (like proline), NAD synthesis, oxidative stress resistance; key factor in early adaptation to nutrient deficiency and diauxic shift; suppressor of calmodulin mutants with specific SPB assemb…
216_G0007990.mRNA.1	614.110369776687	605.0504900755991	421.2466919598309	461.4323124950547	525.459966076793	-0.46754100223134276	0.22284568442892164	-2.098048267928063	0.03590088173153544	0.4675710584034	YCR067C	SED4	Integral ER membrane protein that stimulates Sar1p GTPase activity; involved in COPII vesicle budding through disassociation of coat proteins from membranes onto liposomes; binds Sec16p; SED4 has a paralog, SEC12, that arose from the whole genome duplication
216_G0008000.mRNA.1	802.7828327803679	905.0010521769068	1111.134846905731	1023.175997271643	960.5236822836622	0.3236524277339677	0.1808821724403978	1.7892997599894145	0.07356655270431056	0.5653308625659182	YCR068W	ATG15	Phospholipase; preferentially hydrolyses phosphatidylserine, with minor activity against cardiolipin and phosphatidylethanolamine; required for lysis of autophagic and CVT bodies; targeted to intravacuolar vesicles during autophagy via the multivesicular body (MVB) pathway; required for the maintenance of lipid droplet quantity after the diauxic shift; regulates lipolysis; expression regulated by…
216_G0008010.mRNA.1	975.7325905337422	1078.7921503901107	1042.2163564014513	895.721547784518	998.1156612774555	-0.08179009301337438	0.18187960364667602	-0.4496935960574332	0.6529313895698523	0.9457249949257459	YCR069W	CPR4	Peptidyl-prolyl cis-trans isomerase (cyclophilin); catalyzes the cis-trans isomerization of peptide bonds N-terminal to proline residues; has a potential role in the secretory pathway; CPR4 has a paralog, CPR8, that arose from the whole genome duplication
216_G0008020.mRNA.1	258.0373391079754	446.7074894813466	242.62121657118809	221.86515281092144	292.3077994928579	-0.5964357044449831	0.33221084882654495	-1.7953528807134054	0.0725974947234322	0.5653308625659182	YCR071C	IMG2	Mitochondrial ribosomal protein of the large subunit; conserved in metazoa, with similarity to human mitochondrial ribosomal protein MRPL49
216_G0008030.mRNA.1	77.6886612368098	50.20631726159227	171.5929763575939	80.24909782522691	94.93426317030573	0.978732727374622	0.553111060153968	1.7695048931080402	0.07680965493324773	NA	YCR072C	RSA4	WD-repeat protein involved in ribosome biogenesis; may interact with ribosomes; required for maturation and efficient intra-nuclear transport or pre-60S ribosomal subunits, localizes to the nucleolus
216_G0008040.mRNA.1	664.053080571779	937.1845888830557	824.9121363420395	909.8831532830874	834.0082397699904	0.11719978882731202	0.21465214555308423	0.5459986832432016	0.5850668423384213	0.929864225194512	YCR073C	SSK22	MAP kinase kinase kinase of HOG1 mitogen-activated signaling pathway; functionally redundant with Ssk2p; interacts with and is activated by Ssk1p; phosphorylates Pbs2p; SSK22 has a paralog, SSK2, that arose from the whole genome duplication
216_G0008050.mRNA.1	12.023245191411041	19.310122023689335	37.272244864559326	28.323210997138908	24.232205769199652	1.0778779570522814	0.9532435621450841	1.130747691205732	0.25816130209725563	NA	216_G0008050	216_G0008050	NA
216_G0008060.mRNA.1	1582.4440401926377	1401.9148589198458	1632.9462750095615	1699.3926598283344	1579.1744584875948	0.15781775806137607	0.1533948309379712	1.0288336125563018	0.3035578688564889	0.8131595115306667	YCR073W-A	SOL2	Protein with a possible role in tRNA export; shows similarity to 6-phosphogluconolactonase non-catalytic domains but does not exhibit this enzymatic activity; homologous to Sol3p and Sol4p; SOL2 has a paralog, SOL1, that arose from the whole genome duplication
216_G0008070.mRNA.1	72.13947114846624	82.38985396774116	79.46723905085291	66.08749232665745	75.02101412342944	-0.08166081610073404	0.542588835678491	-0.15050220485760576	0.8803684113271085	NA	216_G0008070	216_G0008070	NA
216_G0008080.mRNA.1	0	6.436707341229778	13.361748158992967	9.441070332379637	7.3098814581505955	1.8722198411342366	1.926857389689851	0.9716442177568684	0.3312275766469032	NA	216_G0008080	216_G0008080	NA
216_G0008090.mRNA.1	111.90866678159507	1.2873414682459556	27.426746221090827	43.66495028725582	46.07192618954692	-0.6743190439833691	2.0701644438824554	-0.32573211561818183	0.7446270435192247	NA	YCR075W-A	EGO2	Component of the EGO and GSE complexes; identified by homology to Ashbya gossypii; YCR075W-A has a paralog, YNR034W-A, that arose from the whole genome duplication
216_G0008100.mRNA.1	179.42381285644169	243.3075374984856	213.78797054388747	290.3129127206738	231.70805840487213	0.2535210007300514	0.3439190102385255	0.737153205210208	0.46102918680300137	NA	YCR076C	FUB1	Proteasome-binding protein; interacts physically with multiple subunits of the 20S proteasome and genetically with genes encoding 20S core particle and 19S regulatory particle subunits; exhibits boundary activity which blocks the propagation of heterochromatic silencing; contains a PI31 proteasome regulator domain and sequence similarity with human PSMF1, a proteasome inhibitor; not an essential …
216_G0008110.mRNA.1	1008.1028660490796	962.9314182479748	1011.9766105679411	886.2804774521384	967.3228430792834	-0.05312030307914038	0.17997487675892038	-0.2951539905777849	0.7678762472671349	0.9645911437827481	YCR077C	PAT1	Deadenylation-dependent mRNA-decapping factor; also required for faithful chromosome transmission, maintenance of rDNA locus stability, and protection of mRNA 3'-UTRs from trimming; associated with topoisomerase II; binds to mRNAs under glucose starvation, most often in the 3' UTR; functionally linked to Pab1p; forms cytoplasmic foci upon DNA replication stress; phosphorylation by PKA inhibits P …
216_G0008120.mRNA.1	116.5329918552147	117.14807361038196	240.5114668618734	156.95779427581144	157.78758165082039	0.7711502448938203	0.4034020348854981	1.9116171417248904	0.055925319027011595	NA	YCR079W	PTC6	Mitochondrial type 2C protein phosphatase (PP2C); has similarity to mammalian PP1Ks; involved in mitophagy; null mutant is sensitive to rapamycin and has decreased phosphorylation of the Pda1 subunit of pyruvate dehydrogenase
216_G0008130.mRNA.1	106.35947669325151	207.26197638759885	300.9909585288942	211.24394868699437	206.46409007418475	0.7176626158202652	0.4023090462565872	1.783859007143851	0.07444657841604424	NA	YCR081W	SRB8	Subunit of the RNA polymerase II mediator complex; associates with core polymerase subunits to form the RNA polymerase II holoenzyme; essential for transcriptional regulation; involved in glucose repression
216_G0008140.mRNA.1	331.10167527116556	272.9163912681426	158.23122819860092	258.44930034889256	255.17464877170042	-0.5441405735761068	0.34327711758224416	-1.585134999409737	0.11293566504784175	NA	YCR082W	AHC2	Component of the ADA histone acetyltransferase complex; Ahc2p and Ahc1p are unique to the ADA complex and not shared with the related SAGA and SLIK complexes; may tether Ahc1p to the complex
216_G0008150.mRNA.1	458.7330473030674	370.7543428548352	285.51946066058656	272.610905847462	346.9044391664878	-0.5727107813893694	0.2731167596550665	-2.096944845540332	0.03599845804825976	0.4675710584034	YCR083W	TRX3	Mitochondrial thioredoxin; highly conserved oxidoreductase required to maintain the redox homeostasis of the cell, forms the mitochondrial thioredoxin system with Trr2p, redox state is maintained by both Trr2p and Glr1p
216_G0008160.mRNA.1	1750.7694728723923	2077.7691297489723	2335.49292821135	1929.5187491800882	2023.3875700032006	0.15796515575852182	0.15958798259682536	0.9898311463564061	0.32225665832234257	0.8249733491238703	YCR084C	TUP1	General repressor of transcription; forms complex with Cyc8p, involved in the establishment of repressive chromatin structure through interactions with histones H3 and H4, appears to enhance expression of some genes
216_G0008170.mRNA.1	121.15731692883433	101.69997599143049	49.22749321734251	114.4729777801031	96.6394409794276	-0.45841091799933553	0.5429879762023594	-0.8442376960268013	0.3985365938171454	NA	YCR086W	CSM1	Nucleolar protein that mediates homolog segregation during meiosis I; forms a complex with Lrs4p and then Mam1p at kinetochores; required for condensin recruitment to the replication fork barrier site and rDNA repeat segregation
216_G0008180.mRNA.1	23.121625368098154	30.896195237902933	11.251998449678288	18.882140664759273	21.037989930109664	-0.8507112809123812	1.0145837813366752	-0.838483027780714	0.40175947587834765	NA	YCR087C-A	YCR087C-A	Putative protein of unknown function; green fluorescent protein (GFP)-fusion protein localizes to the nucleolus; YCR087C-A is not an essential gene
216_G0008190.mRNA.1	376.42006099263796	401.65053809273815	198.31647267557983	355.2202712557838	332.90183575418496	-0.49788141392466106	0.3215714929172251	-1.5482759662804422	0.12155586830706488	0.6384614497736029	YCR088W	ABP1	Actin-binding protein of the cortical actin cytoskeleton; important for activation of the Arp2/3 complex that plays a key role actin in cytoskeleton organization; inhibits barbed-end actin filament elongation; phosphorylation within its Proline-Rich Regio, mediated by Cdc28p and Pho85p, protects Abp1p from proteolysis mediated by its own PEST sequences; mammalian homolog of HIP-55 (hematopoietic …
216_G0008200.mRNA.1	259.8870691374233	363.0302940453595	289.035710176111	259.62943414043997	292.89562687483345	-0.178495557230009	0.30496605828141815	-0.5852964695018485	0.5583483883533178	0.9270473628097303	216_G0008200	216_G0008200	NA
216_G0008210.mRNA.1	61.04109097177913	61.79239047580587	78.06073924464312	83.78949919986927	71.17092997302434	0.3970821358338365	0.5529072553885315	0.7181713243296189	0.4726516566954581	NA	YCR090C	YCR090C	Putative protein of unknown function; green fluorescent protein (GFP)-fusion protein localizes to the cytoplasm and nucleus; YCR090C is not an essential gene
216_G0008220.mRNA.1	867.5233838110428	902.4263692404148	907.192375005312	986.591849733672	915.9334944476104	0.09694864970325222	0.18014048348906672	0.538183576648035	0.5904503172357494	0.9303116404191913	YCR091W	KIN82	Putative serine/threonine protein kinase; implicated in the regulation of phospholipid asymmetry through the activation of phospholipid translocases (flippases); involved in the phosphorylation of upstream inhibitory kinase Ypk1p along with Fpk1p; has a redundant role in the cellular response to mating pheromone; KIN82 has a paralog, FPK1, that arose from the whole genome duplication
216_G0008230.mRNA.1	228.44165863680976	348.86953789465394	284.11296085437675	296.21358167841106	289.4094347660629	0.010953354198898988	0.3147736968825862	0.034797552360242796	0.9722411723847008	0.9967515092517923	YCR092C	MSH3	Mismatch repair protein; forms dimers with Msh2p that mediate repair of insertion or deletion mutations and removal of nonhomologous DNA ends, contains a PCNA (Pol30p) binding motif required for genome stability
216_G0008240.mRNA.1	3562.580036716564	3922.5294537454265	4178.00767434617	3757.545992287095	3855.165789273814	0.08533601461134879	0.12689344886409737	0.6725013416787458	0.5012645862718816	0.9027736512404836	YCR093W	CDC39	Subunit of the CCR4-NOT1 core complex; this complex has multiple roles in the regulation of mRNA levels including regulation of transcription and destabilization of mRNA by deadenylation; basal transcription factor that increases initiation and elongation; activates the ATPase activity of Dhh1p, resulting in processing body disassembly
216_G0008250.mRNA.1	399.5416863607361	213.69868372882863	252.46671521465657	325.71692646709744	297.85600294282966	-0.09200012681708682	0.34644715856952224	-0.2655531284971557	0.7905833877697647	0.969154663541165	YCR094W	CDC50	Endosomal protein that interacts with phospholipid flippase Drs2p; interaction with Cdc50p is essential for Drs2p catalytic activity; mutations affect cell polarity and polarized growth; similar to Lem3p; CDC50 has a paralog, YNR048W, that arose from the whole genome duplication
216_G0008260.mRNA.1	183.1232729153374	369.46700138658923	203.94247190041898	221.86515281092144	244.59947475331677	-0.3722376511370301	0.3742991051308252	-0.9944924955322173	0.3199831571210124	NA	YCR095C	OCA4	Cytoplasmic protein required for replication of Brome mosaic virus; S. cerevisiae is a model system for studying replication of positive-strand RNA viruses in their natural hosts
216_G0008270.mRNA.1	9162.637700869936	9951.149549541236	4000.788698763736	4433.762654843787	6887.084651004674	-1.180698922215908	0.11575642739612801	-10.19985627385907	1.9856612895527762e-24	2.5948621731875678e-21	YOL155C	HPF1	Haze-protective mannoprotein; reduces the particle size of aggregated proteins in white wines
216_G0008280.mRNA.1	463.357372376687	333.4214402757025	445.15718866539726	486.2151221175513	432.0377808588345	0.22098950004133364	0.26224112091979107	0.8426958337663808	0.39939857785410493	0.8672758578800829	216_G0008280	216_G0008280	NA
216_G0008290.mRNA.1	536.4217085398772	348.86953789465394	398.0394451573694	364.66134158816345	411.998008295016	-0.2173020348862223	0.27966701682818135	-0.7770027275677126	0.437157161104496	0.8777964698237927	216_G0008290	216_G0008290	NA
216_G0008300.mRNA.1	599.3125295411041	502.06317261592267	317.16570630030674	447.2707069964853	466.45302886345473	-0.532770852691345	0.2615232460931439	-2.0371835416175346	0.04163165252803384	0.4954849136943043	216_G0008300	216_G0008300	NA
216_G0008310.mRNA.1	21357.907785019626	18729.531021510407	19411.807075404362	20511.90543088631	20002.787828205175	-0.006141344528580942	0.10805203637815523	-0.056836916123336766	0.9546751066415518	0.9956659452188187	216_G0008310	216_G0008310	NA
216_G0008320.mRNA.1	23.121625368098154	75.95314662651138	55.556742345286544	71.98816128439472	56.6549189060727	0.3730288039155344	0.7115660287642619	0.524236386837288	0.6001141356172315	NA	YDL241W	YDL241W	Putative protein of unknown function; SWAT-GFP and mCherry fusion proteins localize to the endoplasmic reticulum; YDL241W is not an essential gene
216_G0008330.mRNA.1	309.8297799325153	334.70878174394846	244.73096628050277	261.9897017235349	287.81480742012536	-0.34744306553384174	0.2883041510720512	-1.2051268226346519	0.22815434651641606	0.7662127068481694	YDL240W	LRG1	GTPase-activating protein (GAP); contains Rho1p-specific GAP activity, interacting with activated forms of Rho1p; functions along with Sac7p as a negative regulator of the Pkc1p-mediated cell wall integrity signaling pathway; negative regulator of cell wall 1,3-beta-glucan biosynthesis; required for efficient cell fusion; contains a RhoGAP domain and three Lin-11-Isl1-Mec-3 (LIM) domains
216_G0008340.mRNA.1	747.2909318969324	760.8188077333598	762.322894965704	723.4220142185897	748.4636622036464	-0.02069598251585974	0.19239780650065755	-0.10756870305477732	0.9143378242447375	0.9843933668833604	216_G0008340	216_G0008340	NA
216_G0008350.mRNA.1	459.65791231779133	370.7543428548352	345.29570242450245	375.28254571209055	387.7476258273049	-0.20792470950459438	0.26168698742503593	-0.7945550199134661	0.42687239196258003	0.8732352988851969	YDL238C	GUD1	Guanine deaminase; a catabolic enzyme of the guanine salvage pathway producing xanthine and ammonia from guanine; activity is low in exponentially-growing cultures but expression is increased in post-diauxic and stationary-phase cultures
216_G0008360.mRNA.1	357.92276069815944	178.94046408618783	255.27971482707616	177.02006873211818	242.2907520858854	-0.31304046962264115	0.3869310021349636	-0.8090343443543739	0.41849539156379645	NA	YDL237W	AIM6	Protein of unknown function; required for respiratory growth; YDL237W is not an essential gene
216_G0008370.mRNA.1	298.73139975582814	316.6860011885051	273.56421230780336	240.74729347568072	282.4322266819543	-0.25624583310788335	0.2923276046024113	-0.8765707688002916	0.38071982211990785	0.8613300763474526	YDL236W	PHO13	Conserved phosphatase acting as a metabolite repair enzyme; shows specific dephosphorylating activity on two side-products of central carbohydrate metabolism, 2-phosphoglycolate and 4-phosphoerythronate; alkaline phosphatase specific for p-nitrophenyl phosphate; also has protein phosphatase activity; human ortholog PGP shows similar substrate specificity, deletion causes similar metabolite accumu…
216_G0008380.mRNA.1	257.1124740932515	239.44551309374773	258.7959643426006	231.30622314330108	246.66504366822522	-0.017971380298882088	0.3100060968120988	-0.0579710543879236	0.953771684991082	NA	YDL235C	YPD1	Osmotic stress-responsive phosphorelay intermediate sensor protein; phosphorylated by the plasma membrane sensor Sln1p in response to osmotic stress and then in turn phosphorylates the response regulators Ssk1p in the cytosol and Skn7p in the nucleus
216_G0008390.mRNA.1	2290.890641471165	2145.998227566008	1851.6569948751833	1955.4816925941323	2061.0068891266224	-0.22178124943619018	0.13940410149326724	-1.5909234166033595	0.11162681192574604	0.6253369983339486	YDL234C	GYP7	GTPase-activating protein for yeast Rab family members; members include Ypt7p (most effective), Ypt1p, Ypt31p, and Ypt32p (in vitro); involved in vesicle mediated protein trafficking; contains a PH-like domain
216_G0008400.mRNA.1	47.168115750920236	19.310122023689335	54.853492442181654	47.20535166189818	42.13427046967235	0.6089369494368817	0.7624170618000593	0.7986927102591165	0.424468614746675	NA	216_G0008400	216_G0008400	NA
216_G0008410.mRNA.1	328.3270802269938	254.8936107126992	251.7634653115517	274.9711734305569	277.4888324204504	-0.1508121814066901	0.3033108665367219	-0.4972198428915544	0.6190340300045087	0.9331021073335635	YDL233W	MFG1	Regulator of filamentous growth; interacts with FLO11 promoter and regulates FLO11 expression; binds to transcription factors Flo8p and Mss11p; green fluorescent protein (GFP)-fusion protein localizes to the nucleus; YDL233W is not an essential gene
216_G0008420.mRNA.1	1400.2456322920243	1067.2060771758972	1109.0250971964163	1201.3761997953086	1194.4632516149115	-0.09734848704632913	0.18454583108309555	-0.5275030407080612	0.5978443054156175	0.933069570794261	YDL231C	BRE4	Zinc finger protein containing five transmembrane domains; null mutant exhibits strongly fragmented vacuoles and sensitivity to brefeldin A, a drug which is known to affect intracellular transport
216_G0008430.mRNA.1	656.6541604539876	814.8871493996899	772.8716435122774	831.9943230409555	769.1018191017276	0.12623672443194178	0.2030743317496931	0.6216281661216524	0.5341863959217843	0.9204795838306787	YDL229W	SSB1	Cytoplasmic ATPase that is a ribosome-associated molecular chaperone; functions with J-protein partner Zuo1p; may be involved in folding of newly-made polypeptide chains; member of the HSP70 family; interacts with phosphatase subunit Reg1p; SSB1 has a paralog, SSB2, that arose from the whole genome duplication
216_G0008440.mRNA.1	37.919465603680976	24.459487896673156	8.438998837258715	22.422542039401637	23.31012359425362	-1.0397252113618773	1.0055118853151301	-1.0340257798504537	0.3011241114757181	NA	YDL227C	HO	Site-specific endonuclease; required for gene conversion at the MAT locus (homothallic switching) through the generation of a ds DNA break; expression restricted to mother cells in late G1 as controlled by Swi4p-Swi6p, Swi5p, and Ash1p
216_G0008450.mRNA.1	360.69735574233124	306.38726944253744	294.66170940095014	272.610905847462	308.5893101083202	-0.23425751434731262	0.28361249308509284	-0.8259774165767368	0.4088169027044162	0.8672758578800829	YDL226C	GCS1	ADP-ribosylation factor GTPase activating protein (ARF GAP); involved in ER-Golgi transport; required for prospore membrane formation; regulates phospholipase Spo14p; shares functional similarity with Glo3p; GCS1 has a paralog, SPS18, that arose from the whole genome duplication
216_G0008460.mRNA.1	458.7330473030674	381.05307460080286	487.3521828516908	315.09572234317034	410.5585067746829	-0.06237456843245089	0.28511646494635684	-0.2187687352401284	0.8268302025992351	0.972452832296401	YDL225W	SHS1	Component of the septin ring that is required for cytokinesis; present at the ends of rod-like septin hetero-oligomers; C-terminal extension is important for recruitment of Bni5p to the mother-bud neck, which in turn is required for Myo1p recruitment and cytokinesis; undergoes sumoylation and phosphorylation during mitosis; protein abundance increases in response to DNA replication stress
216_G0008470.mRNA.1	1017.3515161963188	980.9541988034182	1001.4278620213677	938.2063642802264	984.4849853253328	-0.042524294100101494	0.17464155515133134	-0.2434947058462295	0.8076221858439224	0.969154663541165	YDL224C	WHI4	Putative RNA binding protein; regulates the cell size requirement for passage through Start and commitment to cell division; WHI4 has a paralog, WHI3, that arose from the whole genome duplication
216_G0008480.mRNA.1	17236.709279409813	19706.623195909087	17600.93857490926	20793.957407066147	18834.55711432358	0.05552063812630516	0.11918685995560747	0.4658285162222116	0.6413382517206394	0.9430018442042036	YDL223C	HBT1	Shmoo tip protein, substrate of Hub1p ubiquitin-like protein; mutants are defective for mating projection formation, thereby implicating Hbt1p in polarized cell morphogenesis; HBT1 has a paralog, YNL195C, that arose from the whole genome duplication
216_G0008490.mRNA.1	5124.677046585275	5068.263360484327	5310.240018345047	7000.5536514595005	5625.933519218537	0.2715057532953546	0.14003960304474192	1.9387783697773688	0.052528331045141534	0.5279625493068572	YDL220C	CDC13	Single stranded DNA-binding protein found at TG1-3 telomere G-tails; key roles in regulation of telomerase, telomere end protection, conventional telomere replication; regulates telomere replication through recruitment of specific sub-complexes, essential function is telomere capping; forms homodimer via N-terminus; disruption of dimerization leads to short telomeres; autophagy and proteasome are…
216_G0008500.mRNA.1	184.0481379300613	191.81387876864738	91.4224874036361	92.05043574070146	139.83373496076155	-1.034414928886297	0.4019309299213323	-2.573613653193491	0.010064258608983115	NA	YDL219W	DTD1	D-Tyr-tRNA(Tyr) deacylase; functions in protein translation, may affect nonsense suppression via alteration of the protein synthesis machinery; ubiquitous among eukaryotes
216_G0008510.mRNA.1	225.667063592638	231.721464284272	211.67822083457278	243.10756105877564	228.0435774425646	-0.01005481531789802	0.3214171252850947	-0.03128276164183682	0.975044037896977	NA	YDL218W	YDL218W	Putative protein of unknown function; YDL218W transcription is regulated by Azf1p and induced by starvation and aerobic conditions; expression also induced in cells treated with the mycotoxin patulin
216_G0008520.mRNA.1	60.11622595705521	111.99870773739814	203.23922199731408	100.31137228153364	118.91638199332526	0.8316707941771037	0.5169806496778881	1.6087077818005133	0.10768025342549435	NA	YDL217C	TIM22	Essential core component of the mitochondrial TIM22 complex; involved in insertion of polytopic proteins into the inner membrane; forms the channel through which proteins are imported
216_G0008530.mRNA.1	300.581129785276	190.52653730040143	305.91370785062844	254.90889897425018	262.982568477639	0.18922453245505408	0.3343351968580581	0.5659725157067124	0.5714124642472901	NA	YDL216C	RRI1	Catalytic subunit of the COP9 signalosome (CSN) complex; acts as an isopeptidase in cleaving the ubiquitin-like protein Nedd8 from SCF ubiquitin ligases; metalloendopeptidase involved in the adaptation to pheromone signaling; involved in modulation of genes controlling amino acid and lipid metabolism, and ergosterol biosynthesis
216_G0008540.mRNA.1	4569.758037750919	4340.915430925363	4403.75089324284	4300.407536398924	4403.707974579512	-0.033916228655892895	0.11623562157078016	-0.2917885945595435	0.7704482661805204	0.9657046997177301	YDL215C	GDH2	NAD(+)-dependent glutamate dehydrogenase; degrades glutamate to ammonia and alpha-ketoglutarate; expression sensitive to nitrogen catabolite repression and intracellular ammonia levels; genetically interacts with GDH3 by suppressing stress-induced apoptosis
216_G0008550.mRNA.1	6199.370193694477	6104.5732424223215	6388.322119804848	6192.162004249494	6221.106890042785	0.03215938453974946	0.10893787596054795	0.29520847782451753	0.7678346260803177	0.9645911437827481	YDL214C	PRR2	Serine/threonine protein kinase; inhibits pheromone induced signalling downstream of MAPK, possibly at the level of the Ste12p transcription factor; mutant has increased aneuploidy tolerance; PRR2 has a paralog, NPR1, that arose from the whole genome duplication
216_G0008560.mRNA.1	1.8497300294478525	20.59746349193529	0.703249903104893	11.801337915474544	8.737945334990645	-0.8628440632812673	1.8090661236293586	-0.47695551423528104	0.6333937996879048	NA	216_G0008560	216_G0008560	NA
216_G0008570.mRNA.1	284.8584245349693	238.15817162550178	182.8449748072722	200.62274456306727	226.62107888270265	-0.4511315693365079	0.32581441552080725	-1.3846274070328775	0.16616642659332415	NA	YDL213C	NOP6	rRNA-binding protein required for 40S ribosomal subunit biogenesis; contains an RNA recognition motif (RRM); hydrophilin essential to overcome the stress of the desiccation-rehydration process; NOP6 may be a fungal-specific gene as no homologs have been yet identified in higher eukaryotes
216_G0008580.mRNA.1	1305.9094007901838	1229.4111021748877	1268.662825201227	1272.184227288156	1269.0418888636136	0.0026048184805213316	0.15953802937472136	0.016327257461624774	0.9869733121279886	0.9980099018133808	YDL212W	SHR3	Endoplasmic reticulum packaging chaperone; required for incorporation of amino acid permeases into COPII coated vesicles for transport to the cell surface
216_G0008590.mRNA.1	51.79244082453987	34.7582196426408	16.174747771412537	15.341739290116909	29.516786882177527	-1.4593620947622288	0.8653837487179177	-1.6863756650437465	0.09172346553451101	NA	YDL211C	YDL211C	Protein of unknown function; green fluorescent protein (GFP)-fusion protein localizes to the vacuole; YDL211C has a paralog, TDA7, that arose from the whole genome duplication
216_G0008600.mRNA.1	119.30758689938648	213.69868372882863	43.601493992503364	133.35511844486237	127.49072076639521	-0.922575403002286	0.5507252580977032	-1.6752008182610238	0.09389483707984878	NA	YDL210W	UGA4	GABA (gamma-aminobutyrate) permease; serves as a GABA transport protein involved in the utilization of GABA as a nitrogen source; catalyzes the transport of putrescine and delta-aminolevulinic acid (ALA); localized to the vacuolar membrane
216_G0008610.mRNA.1	728.7936316024538	480.17836765574145	504.93343042931315	473.23365041052926	546.7847700245094	-0.3077725039630521	0.25322014110087127	-1.2154345330707705	0.22420040376279413	0.7627601243308232	YDL209C	CWC2	Member of the NineTeen Complex (NTC); this complex contains Prp19p and stabilizes U6 snRNA in catalytic forms of the spliceosome containing U2, U5, and U6 snRNAs; binds directly to U6 snRNA; similar to S. pombe Cwf2
216_G0008620.mRNA.1	308.90491491779136	548.4074654727771	399.4459449635792	409.5064256669667	416.5661877552786	-0.08002581074019348	0.29836518278243096	-0.2682143070243843	0.7885343629261902	0.9686564255235431	YDL208W	NHP2	Protein related to mammalian high mobility group (HMG) proteins; nuclear protein; essential for function of H/ACA-type snoRNPs, which are involved in 18S rRNA processing
216_G0008630.mRNA.1	220.11787350429444	258.75563511743707	180.0319751948526	236.0267583094909	223.73306053151876	-0.205349872475233	0.33628065493465453	-0.6106502692375695	0.54143113558298	NA	YDL207W	GLE1	Cytoplasmic nucleoporin required for polyadenylated mRNA export; contains a nuclear export signal; when bound to inositol hexakisphosphate (IP6), functions as an activator for the Dbp5p ATPase activity at the nuclear pore complex during mRNA export; mediates translation initiation; required for efficient translation termination
216_G0008640.mRNA.1	415.26439161104287	453.14419682257636	398.0394451573694	431.9289677063684	424.59425032433927	-0.06559186792487653	0.24450133547447567	-0.2682679331693217	0.7884930874417833	0.9686564255235431	YDL206W	YDL206W	Putative protein of unknown function; YDL206W is not an essential protein
216_G0008650.mRNA.1	1214.347764332515	1237.1351509843632	1419.158304465674	1501.1301828483622	1342.9428506577287	0.2520555547230586	0.15668934320010663	1.6086324032972719	0.10769674452886555	0.6199916552877599	YDL205C	HEM3	Porphobilinogen deaminase; catalyzes the conversion of 4-porphobilinogen to hydroxymethylbilane, the third step in heme biosynthesis; localizes to the cytoplasm and nucleus; expression is regulated by Hap2p-Hap3p, but not by levels of heme; human homolog HMBS can complement yeast mutant and allow growth of haploid null after sporulation of a heterozygous diploid
216_G0008660.mRNA.1	31011.64880870797	33258.46683213426	32340.353294084714	33971.33132348503	32645.450064602992	0.04512122682446415	0.09921875050554767	0.4547651184333476	0.6492782273906985	0.9449394489023435	YDL204W	RTN2	Reticulon protein; involved in nuclear pore assembly and maintenance of tubular ER morphology; promotes membrane curvature; regulates the ER asymmetry-induced inheritance block during ER stress; role in ER-derived peroxisomal biogenesis; interacts with Sec6p, Yip3p, and Sbh1p; less abundant than RTN1; member of RTNLA (reticulon-like A) subfamily; protein increases in abundance and relocalizes to …
216_G0008670.mRNA.1	1147.7574832723924	773.6922224158193	994.3953629903187	827.2737878747656	935.779714138324	-0.07771039196861383	0.21993545871722414	-0.35333271143207423	0.7238390248433628	0.9608785925716199	YDL203C	ACK1	Protein that functions in the cell wall integrity pathway; functions upstream of Pkc1p; GFP-fusion protein expression is induced in response to the DNA-damaging agent MMS; non-tagged Ack1p is detected in purified mitochondria
216_G0008680.mRNA.1	473.53088753865023	356.5935867041297	443.0474389560826	395.3448201683973	417.12918334181495	0.01305190386335816	0.2617248937673787	0.049868790375586905	0.9602269480185718	0.9957637962063306	YDL202W	MRPL11	Mitochondrial ribosomal protein of the large subunit; localizes to vacuole in response to H2O2
216_G0008690.mRNA.1	242.31463385766867	132.59617122933344	191.98722354763578	226.58568797711126	198.3709291529373	0.1514938347683949	0.3884931011330106	0.3899524452984484	0.6965717118334576	NA	YDL201W	TRM8	Noncatalytic subunit of a tRNA methyltransferase complex; Trm8p and Trm82p comprise an enzyme that catalyzes a methyl-transfer from S-adenosyl-l-methionine to the N(7) atom of guanine at position 46 in tRNA; Trm8 lacks catalytic activity if not bound to Trm82p
216_G0008700.mRNA.1	36.99460058895705	57.930366071068	26.02024641488104	28.323210997138908	37.31710601801125	-0.8021592973930225	0.7699274976038204	-1.0418634220618361	0.29747500477271843	NA	YDL200C	MGT1	DNA repair methyltransferase (6-O-methylguanine-DNA methylase); involved in protection against DNA alkylation damage
216_G0008710.mRNA.1	541.0460336134968	647.5327585277157	478.91318401443215	577.0854240667053	561.1443500555874	-0.17146942244813895	0.23017852100103042	-0.7449410210059145	0.45630737524320925	0.8870070983432421	YDL199C	YDL199C	Putative transporter; member of the sugar porter family
216_G0008720.mRNA.1	52.717305839263794	61.79239047580587	87.90623788811162	62.54709095201509	66.24075628879909	0.4007805148037144	0.5845409079058239	0.685632963207914	0.49294458959383813	NA	YDL198C	GGC1	Mitochondrial GTP/GDP transporter; essential for mitochondrial genome maintenance; has a role in mitochondrial iron transport; member of the mitochondrial carrier family
216_G0008730.mRNA.1	261.7367991668711	209.83665932409076	133.61748158992967	172.29953356592836	194.37261841170496	-0.630881434681609	0.3592157960231294	-1.756274199704145	0.07904160044670777	NA	YDL197C	ASF2	Anti-silencing protein; causes derepression of silent loci when overexpressed
216_G0008740.mRNA.1	2870.781005703067	3169.4346948215425	2998.657586839264	2477.100828458107	2878.993528955495	-0.13989337049804215	0.1432364854745413	-0.9766601717053903	0.32873741913321974	0.8293464851929994	YDL195W	SEC31	Component of the Sec13p-Sec31p complex of the COPII vesicle coat; COPII coat is required for vesicle formation in ER to Golgi transport; mutant has increased aneuploidy tolerance
216_G0008750.mRNA.1	713.995791366871	588.3150509884017	587.2136690925856	523.9794034470698	603.375978723732	-0.22911361863091378	0.22070643318381628	-1.03809216308659	0.29922714965167063	0.8112656414207535	YDL194W	SNF3	Plasma membrane low glucose sensor, regulates glucose transport; high affinity sensor that contains 12 predicted transmembrane segments and a long C-terminal tail required for induction of hexose transporters; also senses fructose and mannose; SNF3 has a paralog, RGT2, that arose from the whole genome duplication
216_G0008760.mRNA.1	267.28598925521464	262.61765952217496	221.5237194780413	260.80956793198743	253.05923404685458	-0.1384515319092484	0.30801009928638484	-0.4495032215827361	0.6530686846299799	NA	216_G0008760	216_G0008760	NA
216_G0008770.mRNA.1	633.5325350858894	764.6808321380976	668.0874079496483	702.1796059707355	692.1200952860927	-0.02804084624463597	0.20714172908114634	-0.13537033976215948	0.8923190736856215	0.9824254395888457	YDL193W	NUS1	Forms dehydrodolichyl diphosphate syntase complex with RER2 or SRT1; tet-repressible mutant shows accumulation of hypoglycosylated forms of CPY, suggesting that Nus1p may be involved in protein trafficking; mutations in human homolog NUS1 have been implicated in congenital scoliosis, neurological impairment, refractory epilepsy, hearing deficit, and visual impairment; human cis-prenyltransferase …
216_G0008780.mRNA.1	170.17516270920243	234.2961472207639	173.70272606690858	179.3803363152131	189.388593078022	-0.19325523432700814	0.36129820591814193	-0.5348912094260255	0.5927250872736929	NA	216_G0008780	216_G0008780	NA
216_G0008790.mRNA.1	300.581129785276	578.0163192424341	531.6569267472992	265.5301030981773	418.94611971829664	-0.13267385099950224	0.3605869155265697	-0.3679386169788133	0.7129190047553458	0.9604559009134126	YDL191W	RPL35A	Ribosomal 60S subunit protein L35A; homologous to mammalian ribosomal protein L35 and bacterial L29; RPL35A has a paralog, RPL35B, that arose from the whole genome duplication
216_G0008800.mRNA.1	836.0779733104293	681.0036367021105	865.7006307221233	763.5465631312031	786.5822009664665	0.10248992691011954	0.20302733553566268	0.5048085108328515	0.6136933375288067	0.933069570794261	YDL190C	UFD2	Ubiquitin chain assembly factor (E4); cooperates with a ubiquitin-activating enzyme (E1), a ubiquitin-conjugating enzyme (E2), and a ubiquitin protein ligase (E3) to conjugate ubiquitin to substrates; also functions as an E3
216_G0008810.mRNA.1	588.214149364417	535.5340507903176	399.4459449635792	348.1394685064991	467.8334034062032	-0.5865267107960993	0.23809164730629084	-2.463449337395559	0.013760734119997498	0.30519601951359754	YDL189W	RBS1	Protein involved in assembly of the RNA polymerase III (Pol III) complex; high copy suppressor of Pol III assembly mutation and psk1 psk2 mutations that confer temperature-sensitivity for galactose utilization; physically interacts with Pol III; proposed to bind single-stranded nucleic acids via its R3H domain
216_G0008820.mRNA.1	673.3017307190182	532.9593678538256	535.8764261659285	475.5939179936242	554.4328606830991	-0.25447255628732884	0.23156892802809986	-1.0989063103338705	0.27180893390616045	0.7854985109624593	YDL188C	PPH22	Catalytic subunit of protein phosphatase 2A (PP2A); functionally redundant with Pph21p; methylated at C terminus; forms alternate complexes with several regulatory subunits; involved in signal transduction and regulation of mitosis; protein abundance increases in response to DNA replication stress; dephosphorylates Tel1p/Mec1p-phosphorylated Cdc13p to promote telomerase release from telomeres at …
216_G0008830.mRNA.1	189.59732801840488	213.69868372882863	180.7352250979575	174.65980114902328	189.67275949855357	-0.18052197584732316	0.34863308481753	-0.5177993245873552	0.6045982896228992	NA	YDL186W	YDL186W	Putative protein of unknown function; YDL186W is not an essential gene
216_G0008840.mRNA.1	2382.452277928834	2483.2816922464485	2584.443393910482	2964.4960843672056	2603.6683621132424	0.18885119097619826	0.13696474759103214	1.3788306429045207	0.1679469764485449	0.6996892386545085	216_G0008840	216_G0008840	NA
216_G0008850.mRNA.1	571.5665790993864	562.5682216234826	404.3686942853135	528.6999386132596	516.8008584053605	-0.28528444600996317	0.2381559118399138	-1.1978894154083763	0.23096007091951895	0.7670934677041454	YDL183C	YDL183C	Protein that may form an active mitochondrial KHE system; mitochondrial inner-membrane protein; non-essential gene; KHE system stands for K+/H+ exchanger system
216_G0008860.mRNA.1	614.110369776687	664.2681976149131	724.3474001980398	697.4590708045456	675.0462595985464	0.1546987714999517	0.2014871504614043	0.7677847999025867	0.4426150463831149	0.881932747029204	YDL182W	LYS20	Homocitrate synthase isozyme and functions in DNA repair; catalyzes the condensation of acetyl-CoA and alpha-ketoglutarate to form homocitrate, which is the first step in the lysine biosynthesis pathway; LYS20 has a paralog, LYS21, that arose from the whole genome duplication
216_G0008870.mRNA.1	868.4482488257667	928.1731986053339	1216.6223323714648	1032.6170676040226	1011.465211851647	0.3263679410491329	0.18089347289163726	1.8041996531552076	0.0712000137089616	0.5640178774431194	YDL181W	INH1	Protein that inhibits ATP hydrolysis by the F1F0-ATP synthase; inhibitory function is enhanced by stabilizing proteins Stf1p and Stf2p; has a calmodulin-binding motif and binds calmodulin in vitro; INH1 has a paralog, STF1, that arose from the whole genome duplication
[truncated: 10,160 more rows]

## Sheet: H
S8 Table. (H) Enriched GO terms of hybrid genes showing differential expression between ancestral and evolved hybrids
[truncated: 11 more rows]

[truncated: 1 more sheets: I]
