# Supplementary material for: Wild Patagonian yeast improve the evolutionary potential of novel interspecific hybrid strains for lager brewing
Source: PLoS Genet. 2024 Jun 20;20(6):e1011154. doi: 10.1371/journal.pgen.1011154 (PMC11189258; doi:10.1371/journal.pgen.1011154)
Supplement: S9 Table — Fermentative capacity and maltotriose uptake of ira2 mutants. (XLSX) [file pgen.1011154.s018.xlsx]

## Sheet: Table_S9
Table S9. Fermentative capacity and maltotriose uptake of ira2 mutants.
	Maximum CO2 loss (g/L)			Maximum CO2 loss rate (g/L h)			Maltotriose uptake (%)
Strain	Mean	SD	p-value	Mean	SD	p-value	Mean	SD	p-value
H3-A	24.7	1.20	0.79685	0.268	0.0197	0.80280	8.57	8.11	0.79
H3-A ira2ΔSc	24.3	1.24		0.265	0.0198		10.0	7.32
H3-E	30.6	2.45	0.02315	0.324	0.0176	0.02268	100	0	9.1e-05
H3-E ira2ΔSc	27.5	0.766		0.289	0.0132		68.6	10.5
W34/70	30.9	1.88		0.363	0.0192		100	0
